# Supplementary material for: Single-cell lipidomics with high structural specificity by mass spectrometry
Source: Nat Commun. 2021 May 17;12:2869. doi: 10.1038/s41467-021-23161-5 (PMC8129106; doi:10.1038/s41467-021-23161-5)
Supplement: Supplementary file 3 — Source Data [file 41467_2021_23161_MOESM3_ESM.xlsx]

## Sheet: Fig. 1d
	Fig. 1d Remained PCs after cell fixation
		Relative abundance	Replicate 1	Replicate 2	Replicate 3	Average	Standard Error
	Total	Con	81.1807	68.561	82.212
		Fix	75.7506	64.0156	76.0345
		Ratio	0.933111	0.933703	0.924859	0.930558	1.62956e-05
	PC 32:1	Con	0.573512	0.561453	0.590457
		Fix	0.526316	0.507937	0.578125
		Ratio	0.917707	0.904683	0.979114	0.933835	0.00105338
	PC 34:1	Con	1.5407	1.39804	1.11531
		Fix	1.41447	1.23016	1.12109
		Ratio	0.918069	0.879914	1.00519	0.93439	0.00274877
	PC 40:5	Con	0.072904	0.0656425	0.0417495
		Fix	0.0723684	0.0753651	0.0234375
		Ratio	0.992653	1.14811	0.561384	0.900717	0.0616017

## Sheet: Fig. 2e
	Fig. 2e Intensities of PB product ions in each spray
	Lipid	PB product ion	Spra #1	Spra #2	Spra #3	Spra #4	Spra #5	Spra #6	Spra #7	Spra #8	Spra #9
	PC 30:1	825.5	13888.9	6944.44	5881.75	6673.5	5704.22	5318.72	6650.89	2698.62	2575.67
	PC 32:2	851.5	9259.26	8101.85	5519.7	3462.15	15446.6	16611.4	3339.55	8964.72	6390.23
	PC 32:1	853.5	57870.4	28935.2	16561	17254.3	31453.3	25789.8	7900.06	11207.4	13818.3
	PC 33:1	867.5	31250	10416.7	9651.13	16564.7	8056.11	14402.4	9329.25	5021.11	8782.89
	PC 34:2	879.5	82175.9	30092.6	26754.4	17189.4	30566.1	14893.3	16951	13073.9	23668.4
	PC 34:1	881.5	203704	78703.7	66233.8	52791.6	84911.9	91698.5	39545.5	28671.6	43955.4
	PC 35:2	893.5	24305.6	13888.9	9231	15231.7	20536.2	19143.8	6593.96	5075.55	12721.6
	PC 35:1	895.5	33564.8	10416.7	8108.5	8033.67	21348.3	7804.77	5767.32	9982.35	15192.7
	PC 36:4	903.5	32407.4	12731.5	9105.75	8612.17	16778.8	5275.51	7488.51	8178.86	26494.2
	PC 36:3	905.5	47453.7	19675.9	24229.9	9912.03	17374.9	29618.2	15693	7865.3	14210.4
	PC 36:2	907.5	171296	61342.6	49968	46180.2	75054.1	64946.1	32359.4	20250.9	20731.4
	PC 36:2	909.5	101852	48611.1	32983.6	30552.3	32594.4	47954.7	21503.1	10886.4	23150.2
	PC 38:5	929.5	55555.6	24305.6	23469.9	10021.4	35977.7	33935.2	15569.9	6153.9	21831.3
	PC 38:2	935.5	25463	8101.85	8343.45	19922.1	24220.8	7974.52	4524.28	6440.71	14377.1
	Fig. 2e Pairwise correlation coefficients calculated using the intensities of PB product ions in each spray
		Spra #1	Spra #2	Spra #3	Spra #4	Spra #5	Spra #6	Spra #7	Spra #8	Spra #9
	Spra #1	1	0.985199	0.983219	0.942923	0.954417	0.934797	0.974541	0.931371	0.787067
	Spra #2	0.985199	1	0.977256	0.927903	0.933538	0.95599	0.961238	0.908116	0.782125
	Spra #3	0.983219	0.977256	1	0.904417	0.933168	0.957312	0.990843	0.903811	0.794616
	Spra #4	0.942923	0.927903	0.904417	1	0.907674	0.891353	0.89563	0.858139	0.692288
	Spra #5	0.954417	0.933538	0.933168	0.907674	1	0.914453	0.903893	0.926397	0.768494
	Spra #6	0.934797	0.95599	0.957312	0.891353	0.914453	1	0.942078	0.860416	0.713958
	Spra #7	0.974541	0.961238	0.990843	0.89563	0.903893	0.942078	1	0.866352	0.768629
	Spra #8	0.931371	0.908116	0.903811	0.858139	0.926397	0.860416	0.866352	1	0.792186
	Spra #9	0.787067	0.782125	0.794616	0.692288	0.768494	0.713958	0.768629	0.792186	1

## Sheet: Fig. 4 and S16
	Raw data of Fig. 4 and Fig. S16. Relative abdundance of the lipid C=C location isomers in MDA-MB-468, MCF-7, MDA-MB-231 and BT-474 single cells.
	Lipid species		PC 32:1				Lipid species		PC 34:2					Lipid species		PC 34:1				Lipid species		PC 36:2					Lipid species		PC 36:1
	C=C location isomer	Cell #	PC 16:0_16:1(Δ6)	PC 16:0_16:1(Δ7)	PC 16:0_16:1(Δ9)		C=C location isomer	Cell #	PC 16:1(Δ6)_18:1(Δ8)	PC 16:1(Δ7)_18:1(Δ9)	PC 16:1(Δ9)_18:1(Δ11)	PC 16:0_18:2(Δ9, 12)		C=C location isomer	Cell N.O.	PC 16:0_18:1(Δ8)/PC 16:1(Δ6)_18:0	PC 16:0_18:1(Δ9)/PC 16:1(Δ7)_18:0	PC 16:0_18:1(Δ11)/PC 16:1(Δ9)_18:0		C=C location isomer	Cell N.O.	PC 18:1(Δ8)_18:1(Δ8)	PC 18:1(Δ9)_18:1(Δ9)	PC 18:1(Δ11)_18:1(Δ11)	PC 18:0_18:2(Δ9, 12)		C=C location isomer	Cell N.O.	PC 18:0_18:1(Δ9)	PC 18:0_18:1(Δ11)
	MDA-MB-468	1	2.5641	12.8205	84.6154		MDA-MB-468	1	1.12994	19.209	75.7062	3.9548		MDA-MB-468	1	5.88235	41.1765	52.9412		MDA-MB-468	1	4.02685	44.2953	49.6644	2.01342		MDA-MB-468	1	37.931	62.069
		2	3.75	10	86.25			2	1.83908	22.5287	72.6437	2.98851			2	2.63158	38.1579	59.2105			2	2.18978	41.6058	54.7445	1.45985			2	48.2759	51.7241
		3	2.6699	9.95146	87.3786			3	1.16041	21.0922	75.4949	2.25256			3	2.39362	49.4681	48.1383			3	1.638	53.8903	43.407	1.0647			3	51.711	48.289
		4	2.43902	15.8537	81.7073			4	1.48148	25.1852	66.6667	6.66667			4	3.44828	37.931	58.6207			4	0	60.5263	39.4737	0			4	46.2687	53.7313
		5	2.08333	11.4583	86.4583			5	1.17253	19.0955	76.8844	2.84757			5	2.34114	44.1472	53.5117			5	4.21793	46.3972	47.8032	1.58172			5	43.2432	56.7568
		6	1.99005	9.45274	88.5572			6	1.41509	19.3396	75.9434	3.30189			6	2.35294	49.4118	48.2353			6	0.727273	42.9091	54.5455	1.81818			6	47.6923	52.3077
		7	3.10421	11.5299	85.3659			7	2.42075	23.9769	70.7781	2.82421			7	2.9703	45.5446	51.4851			7	1.84697	46.1741	50.3958	1.58311			7	51.25	48.75
		8	13.7931	17.2414	68.9655			8	6.25	15.625	76.0417	2.08333			8	11.1111	37.037	51.8519			8	2.08333	54.1667	41.6667	2.08333			8	36.7089	63.2911
		9	3.44828	11.0345	85.5172			9	2.20751	21.6336	73.2892	2.86976			9	3.33333	54.4444	42.2222			9	4.23729	35.5932	59.322	0.847458			9	40	60
		10	3.07692	18.4615	78.4615			10	2.51572	12.5786	81.761	3.14465			10	3.7037	35.1852	61.1111			10	4.16667	37.5	56.25	2.08333			10	42.8571	57.1429
		11	1.42857	7.14286	91.4286			11	12.1622	27.027	55.4054	5.40541			11	1.9802	40.5941	57.4257			11	1.27796	40.8946	56.23	1.59744			11	35.1351	64.8649
		12	2.5641	15.3846	82.0513			12	0	25.4902	70.5882	3.92157			12	0	42	58			12	1.52672	45.8015	51.9084	0.763359			12	41.6667	58.3333
		13	1.3245	12.2517	86.4238			13	1.18089	22.5443	73.5373	2.73752			13	1.85185	43.1217	55.0265			13	1.05945	40.4944	57.3278	1.1183			13	48.1203	51.8797
		14	0	18.4211	81.5789			14	1.35593	16.9492	77.9661	3.72881			14	2.75862	40.6897	56.5517			14	1.17417	33.6595	63.7965	1.36986			14	46.3415	53.6585
		15	2.43902	15.2439	82.3171			15	2.95359	22.3629	72.5738	2.1097			15	4.41176	35.2941	60.2941			15	2.33463	43.5798	52.1401	1.94553			15	34.4262	65.5738
		16	3.125	11.4583	85.4167			16	3.2538	18.6551	75.705	2.38612			16	2.67857	40.1786	57.1429			16	2.8777	43.1655	53.2374	0.719424			16	37.2549	62.7451
		17	3.68664	14.2857	82.0276			17	1.45985	24.635	71.8978	2.0073			17	2.54777	47.1338	50.3185			17	1.64684	40.9881	56.1757	1.18939			17	51.1111	48.8889
		18	5.95238	15.4762	78.5714			18	1.44578	19.5181	76.1446	2.89157			18	0	48.5714	51.4286			18	1.17647	40	56.4706	2.35294			18	45.7143	54.2857
		19	2.77778	9.72222	87.5			19	2.54777	17.8344	77.3885	2.2293			19	3.9604	37.6238	58.4158			19	1.3986	41.4918	56.4103	0.699301			19	33.3333	66.6667
		20	0.518135	12.9534	86.5285			20	1.03781	21.3491	74.4255	3.18755			20	1.25628	53.2663	45.4774			20	0.886356	37.4802	60.6521	0.981323			20	39.6947	60.3053
		21	2.94118	11.0294	86.0294			21	3.44828	22.4138	65.5172	8.62069			21	0.826446	68.595	30.5785			21	1.06326	41.2547	56.4593	1.22275			21	44.2105	55.7895
		22	4.12371	11.3402	84.5361			22	3.45679	18.2716	75.5556	2.71605			22	4.78723	52.6596	42.5532			22	3.90625	51.5625	42.9687	1.5625			22	33.0097	66.9903
		23	0	23.0769	76.9231			23	8.51064	19.8582	65.2482	6.38298			23	3.22581	38.7097	58.0645			23	0	30.9278	68.0412	1.03093			23	42.5	57.5
		24	2.08333	6.25	91.6667			24	1.6	22.4	72	4			24	4.05405	48.6486	47.2973			24	3.3557	51.6779	43.6242	1.34228			24	29.3103	70.6897
		25	9.7561	9.7561	80.4878			25	2.54237	22.0339	71.1864	4.23729			25	4.7619	23.8095	71.4286			25	0	38.8889	58.3333	2.77778			25	40.7407	59.2593
		26	2.40964	8.43374	89.1566			26	1.17647	18.8235	77.6471	2.35294			26	5.12821	37.8205	57.0513			26	1.27389	42.4628	55.2017	1.06157			26	39.3939	60.6061
		27	4.65116	11.6279	83.7209			27	1.35135	24.3243	71.6216	2.7027			27	6.97674	37.2093	55.814			27	2.73038	29.3515	64.8464	3.07167			27	42.1053	57.8947
		28	5.55556	14.8148	79.6296			28	2.43902	39.0244	56.0976	2.43902			28	2.75229	29.3578	67.8899			28	1.45985	43.7956	53.2847	1.45985			28	38.2353	61.7647
		29	0	8.33333	91.6667			29	1.44928	17.3913	76.8116	4.34783			29	1.96078	41.1765	56.8627			29	1.26984	33.0159	64.7619	0.952381			29	39.2857	60.7143
		30	5	17.5	77.5			30	1.41509	16.0377	79.2453	3.30189			30	4.06504	35.7724	60.1626			30	1.37174	36.7627	60.631	1.23457			30	29.4118	70.5882
		31	8.97436	15.3846	75.641			31	0.843882	22.3629	74.2616	2.53165			31	1.69492	42.3729	55.9322			31	3.2	41.6	51.2	4			31	32.2034	67.7966
		32	6.30631	13.5135	80.1802			32	1.85185	20.9877	74.0741	3.08642			32	4.76191	47.619	47.619			32	2.75862	46.8966	49.6552	0.689655			32	55.2239	44.7761
		33	9.80392	13.7255	76.4706			33	2.59403	19.1958	71.3359	6.87419			33	2.14797	56.0859	41.7661			33	1.84615	46.4615	50.1538	1.53846			33	48.062	51.938
		34	2.38095	14.2857	83.3333			34	1.80995	17.1946	77.8281	3.16742			34	4.5977	33.3333	62.069			34	2.22222	42.2222	54.4444	1.11111			34	45.8333	54.1667
		35	0	16.6667	83.3333			35	2.37226	23.1752	72.2628	2.18978			35	1.78571	57.1429	41.0714			35	0.828157	47.205	50.5176	1.44928			35	50.6667	49.3333
		36	3.77358	16.9811	79.2453			36	7.84314	23.5294	62.7451	5.88235			36	0	32.0755	67.9245			36	2.20994	44.1989	51.9337	1.65746			36	46.1538	53.8462
		37	3.0303	15.1515	81.8182			37	1.07527	18.2796	77.4194	3.22581			37	4.91803	39.3443	55.7377			37	0.949367	36.7089	61.0759	1.26582			37	25.9259	74.0741
		38	0	11.6279	88.3721			38	1.38889	18.0556	77.7778	2.77778			38	6.25	54.1667	39.5833			38	7.20721	25.2252	64.8649	2.7027			38	34.4828	65.5172
		39	5	16.6667	78.3333			39	3.27869	22.9508	69.9454	3.82514			39	3.38983	49.1525	47.4576			39	1.13422	30.8759	67.2968	0.693132			39	31.4465	68.5535
		40	5.88235	17.6471	76.4706			40	4.34783	20.0483	73.1884	2.41546			40	1.52672	44.2748	54.1985			40	3.19149	37.234	58.5106	1.06383			40	45.4545	54.5455
		41	3.58566	9.56175	86.8526			41	3.09119	20.0927	74.1886	2.62751			41	2.29167	41.875	55.8333			41	2.11002	41.899	54.8606	1.13037			41	42.8571	57.1429
		42	0.760456	8.36502	90.8745			42	1.0274	17.8082	77.3973	3.76712			42	2.77778	54.1667	43.0556			42	2.05339	40.2464	56.2628	1.43737			42	43.662	56.338
		43	1.72414	13.7931	84.4828			43	2.84698	21.3523	71.8861	3.91459			43	2.63158	42.9825	54.386			43	1.45985	39.4161	56.9343	2.18978			43	38.7755	61.2245
	MCF-7	1	2.63819	25.3769	71.9849		MCF-7	1	2.11161	27.9035	57.9186	12.0664		MCF-7	1	1.70279	59.9071	38.3901		MCF-7	1	1.32597	55.8379	39.779	3.05709		MCF-7	1	78.1065	21.8935
		2	7.9096	20.904	71.1864			2	2.00861	28.4075	56.8149	12.769			2	2.21675	67.9803	29.803			2	1.97239	58.7771	34.714	4.53649			2	65.4822	34.5178
		3	2.28311	20.5479	77.1689			3	2.24215	31.8386	55.157	10.7623			3	1.10254	68.1367	30.7608			3	1.17734	52.6858	41.7954	4.34143			3	68.6391	31.3609
		4	3.125	28.125	68.75			4	1.5748	22.0472	51.9685	24.4094			4	1.85185	62.963	35.1852			4	1.33333	52	41.3333	5.33333			4	65.3846	34.6154
		5	4.44444	26.6667	68.8889			5	1.99005	21.8905	59.7015	16.4179			5	2.61438	67.9739	29.4118			5	0	51.0638	44.6809	4.25532			5	63.2653	36.7347
		6	6.84932	21.9178	71.2329			6	1.26582	25.4973	59.132	14.1049			6	1.24805	60.5304	38.2215			6	1.48487	56.8818	38.6065	3.02684			6	58.2677	41.7323
		7	3.0303	26.2626	70.7071			7	5.21739	31.3043	52.1739	11.3043			7	8.13953	54.6512	37.2093			7	2.60417	54.1667	37.5	5.72917			7	52.6316	47.3684
		8	3.21637	25.8772	70.9064			8	1.05263	25.7143	59.5489	13.6842			8	3.52113	64.0845	32.3944			8	1.83486	45.8716	47.7064	4.58716			8	60.1562	39.8438
		9	2.38727	25.1989	72.4138			9	1.66205	23.8227	62.9732	11.542			9	1.93611	70.3775	27.6864			9	1.41166	57.5137	37.9326	3.14208			9	70.5645	29.4355
		10	4.41176	23.5294	72.0588			10	4.10959	23.2877	57.5342	15.0685			10	2.07254	61.658	36.2694			10	1.23457	46.2963	46.9136	5.55556			10	51.875	48.125
		11	2.50696	18.9415	78.5515			11	1.5454	30.5216	55.6343	12.2988			11	1.34357	67.2745	31.382			11	1.48415	55.2282	40.4767	2.81088			11	52.1739	47.8261
		12	8.57143	14.2857	77.1429			12	5.19481	18.1818	59.7403	16.8831			12	4.81928	66.2651	28.9157			12	1.19522	58.1673	37.8486	2.78884			12	57.5342	42.4658
		13	2.40964	25.3012	72.2892			13	1.86567	22.7612	63.4328	11.9403			13	0.714286	60	39.2857			13	3.19635	60.274	33.3333	3.19635			13	58.6066	41.3934
		14	7.69231	23.0769	69.2308			14	2.17391	28.2609	52.1739	17.3913			14	2.32558	62.7907	34.8837			14	1.77515	58.5799	36.0947	3.5503			14	65	35
		15	2.89855	28.5024	68.599			15	1.45631	28.1553	60.1942	10.1942			15	1.79372	67.713	30.4933			15	0.925926	58.642	37.037	3.39506			15	61.9048	38.0952
		16	2.38727	24.9337	72.679			16	2.36887	22.6734	63.2826	11.6751			16	1.19863	65.2397	33.5616			16	1.00107	55.1305	40.758	3.11048			16	63.4146	36.5854
		17	3.21285	18.0723	78.7149			17	1.06838	25.2137	61.3248	12.3932			17	1.72839	57.9012	40.3704			17	1.3468	45.1178	49.8316	3.7037			17	52.3944	47.6056
		18	4.44444	22.2222	73.3333			18	2.34375	25	63.2812	9.375			18	1.45455	52	46.5455			18	0.930233	49.3023	46.5116	3.25581			18	50.9202	49.0798
		19	5.33333	20	74.6667			19	5.66038	28.3019	50.9434	15.0943			19	1.38889	59.7222	38.8889			19	2.58621	50	42.2414	5.17241			19	76.1194	23.8806
		20	3.25203	17.8862	78.8618			20	1.46843	23.7885	59.9119	14.8311			20	2.09424	61.7801	36.1257			20	0.854701	42.8419	52.7778	3.52564			20	60.2985	39.7015
		21	4.54545	22.7273	72.7273			21	2.12766	25.5319	59.5745	12.766			21	0	51.3514	48.6486			21	1.30719	50.9804	44.4444	3.26797			21	43.2099	56.7901
		22	3.1746	17.4603	79.3651			22	2.04082	33.6735	53.0612	11.2245			22	1.82648	64.3836	33.79			22	1.83486	53.8226	40.9786	3.36391			22	70	30
		23	3.7037	24.0741	72.2222			23	0.930233	23.2558	63.2558	12.5581			23	1.92308	69.2308	28.8462			23	1.91972	56.1955	38.3944	3.4904			23	58.2609	41.7391
		24	6.25	18.75	75			24	0.947867	30.3318	54.0284	14.6919			24	0	59.322	40.678			24	1.35135	51.3514	45.045	2.25225			24	57.1429	42.8571
		25	2.06767	23.4962	74.4361			25	3.9801	20.8955	64.6766	10.4478			25	1.60142	57.6512	40.7473			25	2.51572	47.1698	47.1698	3.14465			25	54.2857	45.7143
		26	2.83019	22.6415	74.5283			26	2.70636	28.4168	54.6685	14.2084			26	2.25564	62.406	35.3383			26	0.787402	49.3438	46.7192	3.14961			26	57.0093	42.9907
		27	3.0303	21.2121	75.7576			27	3.57143	16.6667	66.6667	13.0952			27	1.23457	44.4444	54.321			27	0.843882	46.4135	48.1013	4.64135			27	50	50
		28	2.5641	17.9487	79.4872			28	3.9604	23.7624	61.3861	10.8911			28	2.34375	67.9687	29.6875			28	2.0202	56.5657	38.1313	3.28283			28	65.7895	34.2105
		29	3.3677	21.9931	74.6392			29	1.96657	27.1386	59.1937	11.7011			29	1.80791	65.9887	32.2034			29	1.12623	50.0235	45.4716	3.3787			29	69.6386	30.3614
		30	2.83688	24.8227	72.3404			30	2.85714	22.8571	57.1429	17.1429			30	0.573614	64.8184	34.608			30	0.920245	45.7055	50	3.37423			30	64.3357	35.6643
		31	1.6	23.6	74.8			31	0	25.974	57.1429	16.8831			31	2.8436	64.455	32.7014			31	3.38983	47.4576	44.0678	5.08475			31	80	20
		32	3.65854	16.4634	79.878			32	3.77358	21.6981	55.6604	18.8679			32	1.11111	63.8889	35			32	1.43678	44.8276	50	3.73563			32	66.092	33.908
		33	2.27273	22.7273	75			33	4	32	46	18			33	2.12766	53.1915	44.6809			33	2.38095	61.9048	30.9524	4.7619			33	70.5882	29.4118
		34	4.73934	24.1706	71.09			34	3.89972	23.9554	56.8245	15.3203			34	1.49254	60.6965	37.8109			34	0.806452	50	41.129	8.06452			34	54.902	45.098
		35	0	25.9259	74.0741			35	1.5748	29.9213	40.9449	27.5591			35	2.24878	47.9987	49.7525			35	2.8169	46.4789	43.662	7.04225			35	47.9167	52.0833
		36	0	20	80			36	3.48837	29.0698	47.6744	19.7674			36	3.02475	48.3972	48.578			36	2.63158	57.8947	31.5789	7.89474			36	40	60
		37	4.25532	23.1003	72.6444			37	1.49254	25.8706	61.0697	11.5672			37	2.33333	67.3333	30.3333			37	1.50977	49.1119	45.2931	4.08526			37	64.1469	35.8531
		38	5.15464	20.6186	74.2268			38	1.70213	24.6809	56.1702	17.4468			38	1.25	65	33.75			38	1.62162	56.2162	38.3784	3.78378			38	53.0612	46.9388
		39	3.11891	24.5614	72.3197			39	1.74927	22.449	63.5569	12.2449			39	1.38408	66.782	31.8339			39	1.32743	49.4469	46.4602	2.76549			39	62.2951	37.7049
		40	3.15789	20	76.8421			40	1.87793	26.2911	63.8498	7.98122			40	0.92081	62.9834	36.0958			40	1.22951	51.2295	43.0328	4.5082			40	53.4884	46.5116
	MA-MB-231	1	32.1429	28.5714	39.2857		MA-MB-231	1	21.9512	43.9024	19.5122	14.6341		MA-MB-231	1	9.09091	81.8182	9.09091		MA-MB-231	1	6.15385	67.6923	18.4615	7.69231		MA-MB-231	1	85.7143	14.2857
		2	20.9302	46.5116	32.5581			2	3.92157	37.2549	41.1765	17.6471			2	2.27273	77.2727	20.4545			2	4.81928	60.241	21.6867	13.253			2	70.5882	29.4118
		3	21.5909	43.1818	35.2273			3	19.0476	40.4762	29.7619	10.7143			3	7.69231	71.7949	20.5128			3	0.784314	60.3922	30.5882	8.23529			3	77.0833	22.9167
		4	20	48	32			4	15.625	43.75	18.75	21.875			4	10.2041	71.4286	18.3673			4	4.0404	67.6768	18.1818	10.101			4	89.9329	10.0671
		5	31.4286	42.8571	25.7143			5	10.1695	42.3729	32.2034	15.2542			5	4.34783	78.2609	17.3913			5	2.97398	72.8625	19.3309	4.83271			5	89.2857	10.7143
		6	28.0702	29.8246	42.1053			6	16.9492	44.0678	23.7288	15.2542			6	3.7037	88.8889	7.40741			6	2.35294	68.2353	21.1765	8.23529			6	84.7222	15.2778
		7	25.4545	46.3636	28.1818			7	15.6425	39.1061	29.0503	16.2011			7	11.3636	72.7273	15.9091			7	3.92157	69.281	17.6471	9.15033			7	88.6598	11.3402
		8	30.7692	30.7692	38.4615			8	10.2564	51.2821	23.0769	15.3846			8	7.79221	68.8312	23.3766			8	8.37209	71.6279	11.1628	8.83721			8	84.8214	15.1786
		9	28.5714	38.0952	33.3333			9	15.3846	38.4615	30.7692	15.3846			9	10	76.6667	13.3333			9	2.8169	64.7887	19.7183	12.6761			9	80	20
		10	28.5714	36.6071	34.8214			10	28.8889	37.7778	20	13.3333			10	5.40541	75.6757	18.9189			10	8.93471	57.732	24.7423	8.59107			10	85.4839	14.5161
		11	26.3158	31.5789	42.1053			11	13.1148	39.3443	36.0656	11.4754			11	8.88889	68.8889	22.2222			11	12.9032	51.6129	32.2581	3.22581			11	80	20
		12	41.9355	35.4839	22.5806			12	13.5593	37.2881	30.5085	18.6441			12	14.2857	66.6667	19.0476			12	6.45161	64.5161	16.129	12.9032			12	91.8699	8.13008
		13	28.5714	34.2857	37.1429			13	32.5581	27.907	23.2558	16.2791			13	10.5263	68.4211	21.0526			13	8	72	16	4			13	87.8049	12.1951
		14	35	30	35			14	11.5385	46.1538	26.9231	15.3846			14	11.1111	66.6667	22.2222			14	5.55556	68.0556	18.0556	8.33333			14	78.4	21.6
		15	34.7826	30.4348	34.7826			15	16.2162	54.0541	16.2162	13.5135			15	7.69231	76.9231	15.3846			15	11.4286	62.8571	22.8571	2.85714			15	84.7826	15.2174
		16	16.3265	40.8163	42.8571			16	5.7971	40.5797	34.7826	18.8406			16	4.54545	77.2727	18.1818			16	6.01504	54.1353	30.0752	9.77444			16	80.7692	19.2308
		17	31.25	31.25	37.5			17	21.0526	36.8421	36.8421	5.26316			17	19.0476	57.1429	23.8095			17	9.7561	58.5366	19.5122	12.1951			17	79.1667	20.8333
		18	27.027	41.8919	31.0811			18	5.71429	34.2857	38.0952	21.9048			18	10.1695	72.8814	16.9492			18	2.7027	67.5676	18.9189	10.8108			18	83.4437	16.5563
		19	20.5128	46.1538	33.3333			19	16	48	24	12			19	5.40541	71.6216	22.973			19	4.91803	67.2131	19.6721	8.19672			19	78.6517	21.3483
		20	28.5714	39.2857	32.1429			20	12.3077	40	30.7692	16.9231			20	3.65854	80.4878	15.8537			20	3.49515	71.4563	18.6408	6.40777			20	80.3922	19.6078
		21	28.3582	41.791	29.8507			21	13.5922	40.7767	29.1262	16.5049			21	8.18713	76.0234	15.7895			21	4.36047	67.7326	21.2209	6.68605			21	85.4167	14.5833
		22	25.9259	48.1481	25.9259			22	16.8675	36.1446	33.7349	13.253			22	7.69231	74.7253	17.5824			22	3.16206	56.917	31.6206	8.3004			22	82.6087	17.3913
		23	36.0656	39.8907	24.0437			23	15.0943	45.283	22.6415	16.9811			23	13.1148	72.1311	14.7541			23	4.10256	72.8205	18.4615	4.61538			23	84.188	15.812
		24	40	26.6667	33.3333			24	8.16327	44.898	28.5714	18.3673			24	3.92157	84.3137	11.7647			24	4.5977	58.6207	22.9885	13.7931			24	86.9565	13.0435
		25	30.3797	44.3038	25.3165			25	14.876	42.9752	29.7521	12.3967			25	6.97674	79.0698	13.9535			25	6.89655	72.4138	13.7931	6.89655			25	87.6543	12.3457
		26	18.6441	37.2881	44.0678			26	10.7143	36.6071	37.5	15.1786			26	4.33213	79.0614	16.6065			26	3.5443	62.7848	24.3038	9.36709			26	84.7059	15.2941
		27	12	48	40			27	14.2857	34.2857	34.2857	17.1429			27	13.3333	75.5556	11.1111			27	5.33333	69.3333	16	9.33333			27	90.7692	9.23077
		28	14.2857	28.5714	57.1429			28	15.3846	42.3077	26.9231	15.3846			28	8.33333	62.5	29.1667			28	3.7037	70.3704	18.5185	7.40741			28	71.4286	28.5714
		29	27.451	33.3333	39.2157			29	11.4943	25.2874	50.5747	12.6437			29	3.33333	80	16.6667			29	3.50877	57.8947	28.0702	10.5263			29	78.481	21.519
		30	31.0345	44.8276	24.1379			30	10.9091	47.2727	25.4545	16.3636			30	5.71429	72.381	21.9048			30	10.6667	53.3333	24	12			30	82.3529	17.6471
		31	20	40	40			31	12.5	40.625	34.375	12.5			31	10.6796	71.8447	17.4757			31	2.31214	54.3353	31.2139	12.1387			31	87.931	12.069
		32	20.6349	33.3333	46.0317			32	6.89655	37.2414	41.3793	14.4828			32	5.09259	75.9259	18.9815			32	3.03951	61.3982	26.1398	9.42249			32	76.1905	23.8095
		33	30.2326	45.3488	24.4186			33	7.63359	30.5344	41.2214	20.6107			33	2.67857	75	22.3214			33	4.12979	66.6667	20.649	8.55457			33	75.2475	24.7525
		34	24.2424	45.4545	30.303			34	12.1212	39.3939	33.3333	15.1515			34	11.3208	77.3585	11.3208			34	7.40741	66.6667	18.5185	7.40741			34	75	25
		35	25	25	50			35	8.12183	41.6244	33.5025	16.7513			35	7.01754	77.193	15.7895			35	2.72109	68.0272	20.4082	8.84354			35	89.3617	10.6383
		36	27.6923	33.3333	38.9744			36	19.2982	42.1053	28.0702	10.5263			36	6	80	14			36	7.79221	62.3377	21.645	8.22511			36	84.8249	15.1751
		37	12.9944	38.4181	48.5876			37	8.24742	32.9897	41.9244	16.8385			37	2.91971	78.5888	18.4915			37	4.15225	62.2837	26.2976	7.26644			37	87.3754	12.6246
		38	23.0769	41.0256	35.8974			38	12.5	33.3333	43.75	10.4167			38	3.50877	80.7018	15.7895			38	3.89105	74.7082	17.8988	3.50195			38	80.6452	19.3548
		39	24	44	32			39	18.6916	35.514	24.2991	21.4953			39	7.75862	77.5862	14.6552			39	4.27807	69.5187	20.3209	5.88235			39	81.8182	18.1818
	BT-474	1	58.9041	12.3288	28.7671		BT-474	1	42.3729	31.3559	24.5763	1.69492		BT-474	1	21.6667	64.1667	14.1667		BT-474	1	27.1357	61.3065	11.0553	0.502513		BT-474	1	80	20
		2	53.8462	11.5385	34.6154			2	39.2157	23.5294	35.2941	1.96078			2	15.4472	72.3577	12.1951			2	22.1106	55.2764	20.1005	2.51256			2	81.4815	18.5185
		3	71.8182	9.09091	19.0909			3	46.7153	26.2774	24.8175	2.18978			3	19.4444	69.4444	11.1111			3	37.3938	50.9915	11.3314	0.283286			3	73.6842	26.3158
		4	69.3333	13.3333	17.3333			4	48.7632	23.3216	24.735	3.18021			4	28.5714	62.5	8.92857			4	32.3699	52.0231	13.8728	1.7341			4	82.6667	17.3333
		5	57.2727	13.6364	29.0909			5	41.3374	30.3951	26.1398	2.12766			5	20.7317	70.7317	8.53659			5	24.7475	52.5253	21.2121	1.51515			5	82.6531	17.3469
		6	62.069	17.2414	20.6897			6	40.1274	25.4777	31.8471	2.54777			6	23.2558	58.1395	18.6047			6	30	50	16.6667	3.33333			6	76.9231	23.0769
		7	73.3333	10	16.6667			7	52.5	22.5	22.5	2.5			7	21.0526	57.8947	21.0526			7	31.5789	52.6316	15.7895	0			7	63.6364	36.3636
		8	57.5269	10.7527	31.7204			8	41.9087	29.4606	26.1411	2.48963			8	16.7832	74.8252	8.39161			8	23.3216	52.2968	23.3216	1.06007			8	79.6117	20.3883
		9	77.7778	7.93651	14.2857			9	55.4656	20.2429	22.6721	1.61943			9	20.5882	67.6471	11.7647			9	37.594	51.1278	10.5263	0.75188			9	84.4828	15.5172
		10	55.0562	11.236	33.7079			10	34.5865	28.5714	30.0752	6.76692			10	13.4752	76.5957	9.92908			10	34.7368	47.3684	16.8421	1.05263			10	83.7209	16.2791
		11	73.5294	5.88235	20.5882			11	39.2157	37.2549	22.549	0.980392			11	22.9167	64.5833	12.5			11	36.4706	50.5882	11.7647	1.17647			11	88.4615	11.5385
		12	61.5385	12.3077	26.1538			12	41.6422	21.1144	34.6041	2.6393			12	23.5294	63.2353	13.2353			12	30.9417	52.4664	15.2466	1.34529			12	77.6471	22.3529
		13	60.6061	18.1818	21.2121			13	53.5714	28.5714	17.8571	0			13	19.6078	64.7059	15.6863			13	32.3529	50	17.6471	0			13	75	25
		14	61.2903	11.828	26.8817			14	48.1172	26.3598	24.2678	1.25523			14	16.3636	74.0909	9.54545			14	26.6667	57.7778	14.4444	1.11111			14	86.2069	13.7931
		15	46.4286	17.8571	35.7143			15	41.4815	25.1852	29.6296	3.7037			15	19.7531	71.6049	8.64198			15	19.5402	64.3678	13.7931	2.29885			15	87.8049	12.1951
		16	67.7632	15.7895	16.4474			16	58	19	21	2			16	31.0345	62.069	6.89655			16	50.7109	39.3365	8.05687	1.89573			16	89.5833	10.4167
		17	56	15.3333	28.6667			17	35.9375	32.8125	28.125	3.125			17	18.6916	74.2991	7.00935			17	29.4118	55.4622	13.4454	1.68067			17	85.7143	14.2857
		18	75.4777	7.64331	16.879			18	42.2807	22.2807	33.6842	1.75439			18	22.8856	69.6517	7.46269			18	34.0037	51.5539	13.894	0.548446			18	80.303	19.697
		19	58.7413	11.1888	30.0699			19	37.1795	29.4872	30.7692	2.5641			19	19.4444	69.4444	11.1111			19	27.8652	53.4831	17.9775	0.674157			19	82.9787	17.0213
		20	64.2857	16.0714	19.6429			20	46.0177	31.8584	19.469	2.65487			20	18.75	67.1875	14.0625			20	40.4762	45.2381	14.2857	0			20	72.7273	27.2727
		21	82.1429	3.57143	14.2857			21	53.4351	15.2672	29.0076	2.29008			21	29.4872	58.9744	11.5385			21	40	45.283	14.3396	0.377358			21	63.6364	36.3636
		22	65.1376	9.17431	25.6881			22	37.8788	40.9091	19.697	1.51515			22	27.5362	56.5217	15.942			22	31.7881	51.6556	14.5695	1.98676			22	84.375	15.625
		23	64.8649	16.2162	18.9189			23	29.2994	36.9427	33.121	0.636943			23	21.6495	63.9175	14.433			23	34.1085	40.3101	24.8062	0.775194			23	86.9565	13.0435
		24	46.6667	33.3333	20			24	41.989	27.6243	27.6243	2.76243			24	23.2143	62.5	14.2857			24	21.2291	53.6313	22.3464	2.7933			24	84.6154	15.3846
		25	64.2857	12.2449	23.4694			25	36.6197	28.169	32.3944	2.8169			25	24.6575	71.2329	4.10959			25	40.678	47.4576	10.1695	1.69492			25	65	35
		26	62.963	11.1111	25.9259			26	47.619	30.9524	19.0476	2.38095			26	17.6471	71.7647	10.5882			26	37.4194	46.4516	15.4839	0.645161			26	82.7586	17.2414
		27	60	7.1875	32.8125			27	33.4711	25.2066	39.2562	2.06612			27	16.4234	70.438	13.1387			27	29.6407	55.6886	14.0719	0.598802			27	70	30
		28	47.3684	6.57895	46.0526			28	27.5	32.5	37.5	2.5			28	15.6522	73.913	10.4348			28	24.0481	48.8978	26.4529	0.601202			28	61.1111	38.8889
		29	54.0541	13.5135	32.4324			29	28.9157	21.6867	45.7831	3.61446			29	19.2308	67.9487	12.8205			29	31.746	47.619	19.0476	1.5873			29	75	25
		30	57.6923	7.69231	34.6154			30	30.9524	38.0952	30.9524	0			30	24.3902	70.7317	4.87805			30	39.6226	39.6226	20.7547	0			30	68.75	31.25
		31	53.8462	7.69231	38.4615			31	34.1085	27.907	35.6589	2.32558			31	22.0339	64.4068	13.5593			31	24.0964	55.4217	19.2771	1.20482			31	65.2174	34.7826
		32	62.7119	11.8644	25.4237			32	50.6329	27.8481	20.2532	1.26582			32	31.3433	59.7015	8.95522			32	38.2979	46.8085	14.1844	0.70922			32	78.9474	21.0526
		33	52.6316	10.5263	36.8421			33	37.1429	25.7143	34.2857	2.85714			33	18.5185	59.2593	22.2222			33	31.3253	43.3735	24.0964	1.20482			33	78.2609	21.7391
		34	67.8571	10.7143	21.4286			34	53.3333	17.7778	26.6667	2.22222			34	32.1429	57.1429	10.7143			34	55.7377	32.7869	9.83607	1.63934			34	72.7273	27.2727
		35	71.1864	9.32203	19.4915			35	44.6903	25.2212	28.3186	1.76991			35	20.8333	71.25	7.91667			35	38.1395	53.0233	7.44186	1.39535			35	84.7059	15.2941
		36	58.4615	13.8462	27.6923			36	49.2308	21.5385	27.6923	1.53846			36	19.2308	69.2308	11.5385			36	29.2683	58.5366	9.7561	2.43902			36	87.0968	12.9032
		37	54.8936	9.78723	35.3191			37	41.4474	28.2895	28.2895	1.97368			37	21.6783	64.3357	13.986			37	22.2222	54.8387	22.2222	0.716846			37	73.6842	26.3158
		38	49.1228	12.2807	38.5965			38	21.6216	25.9459	50.8108	1.62162			38	17.0732	60.9756	21.9512			38	26.5734	57.3427	15.3846	0.699301			38	70	30
		39	59.6154	10.5769	29.8077			39	32.1839	25.2874	41.3793	1.14943			39	16.8675	63.8554	19.2771			39	26.6234	44.1558	28.5714	0.649351			39	75	25
		40	59.7156	8.53081	31.7536			40	37.7953	20.4724	37.7953	3.93701			40	17.8808	69.5364	12.5828			40	26.5537	52.5424	19.774	1.12994			40	85.3659	14.6341
		41	72.9167	8.33333	18.75			41	41.196	26.5781	29.2359	2.99003			41	21.875	62.5	15.625			41	39.4366	36.6197	22.5352	1.40845			41	87.8378	12.1622

## Sheet: Fig. 5d-e
	Fig. 5d. Statistics of numbers of cells in each cluster.
		Lipid profile		sn-position		C=C location
		HCC827	HCC827/GR6	HCC827	HCC827/GR6	HCC827	HCC827/GR6
	Cluster 1	0.4	0.461538	0.37	0.372	0.911	0.028
	Cross	0.16	0.192308	0.297	0.314	0	0
	Cluster 2	0.44	0.346154	0.333	0.314	0.089	0.972
	Total number	24	26	27	35	45	36
	Fig. 5e. Average of the relative abundance of PC 16:0_16:1(Δ9) in HCC827 and HCC827/GR6 single cells
		Average	Standard error	Raw data pf each single cell
	Gefitinib-sensitive	55.6587	4.94299	52.1127	52.1073	58.2418	46.0586	48.4507	48.8372	52.4427	60.3648	58.2524	67.7996	58.8566	52.4652	59.7222	55.3405	59.2637	57.1142	53.886	51.7241	64.1026	63.0205	60.8209	56.9155	55.7143	69.697	53.4247	54.2118	55.1665	55.9235	55.398	53.6913	50.7614	52.1739	57.7035	58.1967	52.2523	53.3825	47.4576	58.4954	52.3726	55.0876	50.4132	58.2418
	Gefitinib-resistant	41.0358	5.11233	41.612	43.3333	41.9355	38.2353	34.957	44.5455	36.5217	42.1053	32.3529	38.7097	32.7731	35.4582	41.5094	22.8571	46.5955	33.631	47.8261	44.6429	43.1193	40.9524	47.7477	44.8202	43.8418	43.9394	39.5833	44.1558	41.3953	44.0594	38.8451	41.5282	45.576	44.2386	42.4299	45.465	44.9548	39.6694	44.898	42.7056	47.5664

## Sheet: Fig. 5f and S24
	Fig. 5f. Raw data of Fig. 6f and Fig. S24. Relative abundance of lipid C=C location isomers in HCC827 and HCC827/GR6 single cells.
	Lipid species	PC 32:1				Lipid species	PC 34:2					Lipid species	PC 34:1				Lipid species	PC 36:2					Lipid species	PC 36:1
	C=C location isomer	PC 16:0_16:1(Δ6)	PC 16:0_16:1(Δ7)	PC 16:0_16:1(Δ9)		C=C location isomer	PC 16:1(Δ6)_18:1(Δ8)	PC 16:1(Δ7)_18:1(Δ9)	PC 16:1(Δ9)_18:1(Δ11)	PC 16:0_18:2(Δ9, 12)		C=C location isomer	PC 16:0_18:1(Δ8)	PC 16:0_18:1(Δ9)	PC 16:0_18:1(Δ11)		C=C location isomer	PC 18:1(Δ8)_18:1(Δ8)	PC 18:1(Δ9)_18:1(Δ9)	PC 18:1(Δ11)_18:1(Δ11)	PC 18:0_18:2(Δ9, 12)		C=C location isomer	PC 18:0_18:1(Δ8)	PC 18:0_18:1(Δ9)	PC 18:0_18:1(Δ11)
	HCC827	5.78512	54.5455	39.6694		HCC827	9.7561	50	20.7317	19.5122		HCC827	1.85185	86.7725	11.3757		HCC827	4.0404	69.697	19.1919	7.07071		HCC827	1.65975	91.2863	7.05394
		6.13027	41.7625	52.1073			2.66842	46.1209	35.9743	15.2364			1.75439	89.7243	8.5213			1.35856	77.147	17.4672	4.02717			0.774393	90.604	8.62158
		4.3956	37.3626	58.2418			1.86916	29.9065	37.3832	30.8411			3.26087	89.1304	7.6087			0.858369	72.9614	15.4506	10.7296			0.934579	90.2804	8.78505
		6.19369	47.7477	46.0586			3.64702	42.5269	34.9723	18.8538			1.0582	89.2416	9.70018			0.972842	72.4767	16.133	10.4175			0.643382	89.5221	9.83456
		14.2857	40.8163	44.898			3.01508	35.1759	33.1658	28.6432			0	88.4615	11.5385			2.83688	66.6667	22.695	7.80142			0.699301	89.5105	9.79021
		5.07042	46.4789	48.4507			6.45161	41.4747	33.1797	18.894			2.23881	85.0746	12.6866			1.90476	78.0952	15.2381	4.7619			0	90.9091	9.09091
		4.65116	46.5116	48.8372			3.73514	43.1239	36.5025	16.6384			1.31687	88.7243	9.95885			1.57933	76.9562	17.229	4.23546			0.577201	89.6104	9.81241
		4.68594	42.8714	52.4427			2.12766	39.0071	33.6879	25.1773			1.32518	91.6412	7.03364			0.990426	80.3566	14.8564	3.79663			1.04712	89.5288	9.42408
		4.47761	35.1575	60.3648			4.65116	41.0853	36.4341	17.8295			1.11576	90.516	8.3682			2.99194	77.5604	14.9597	4.48792			1.08992	89.9183	8.99183
		7.76699	33.9806	58.2524			2.85714	45.7143	37.1429	14.2857			3.84615	82.3077	13.8462			1.6129	79.0323	14.5161	4.83871			1.44928	92.7536	5.7971
		2.68336	29.517	67.7996			6.70391	34.6369	40.2235	18.4358			4.87805	89.0244	6.09756			1.40845	71.831	22.5352	4.22535			0.840336	88.2353	10.9244
		3.93627	37.2071	58.8566			4.72973	41.2162	35.3041	18.75			0.809717	89.4737	9.7166			2.77992	72.7413	19.6139	4.86486			1.07527	91.129	7.7957
		3.69775	43.8371	52.4652			3.20856	46.5241	34.2246	16.0428			1.17647	89.2997	9.52381			1.41029	72.865	20.3186	5.40611			0.652316	89.4325	9.9152
		6.94444	33.3333	59.7222			4.18848	39.7906	35.6021	20.4188			2.19436	89.9687	7.83699			1.48607	82.9721	13.1269	2.41486			1.1236	89.3258	9.55056
		3.94123	40.7183	55.3405			2.01933	42.7354	35.904	19.3412			0.872172	90.6514	8.47642			0.913242	77.2743	17.6326	4.17984			0.532688	90.2663	9.20097
		4.16415	36.5721	59.2637			5.57769	45.4183	29.4821	19.5219			0.987825	88.215	10.7972			0.901984	74.7444	21.1666	3.18701			1.89573	89.0995	9.00474
		3.20641	39.6794	57.1142			3.62438	51.7298	28.0066	16.6392			1.35135	90.0901	8.55856			4.74777	71.2166	18.3976	5.63798			0.813008	91.8699	7.31707
		6.73575	39.3782	53.886			4.06091	41.6244	37.5635	16.7513			1.67598	84.3575	13.9665			5.97015	68.6567	20.8955	4.47761			1.81818	89.0909	9.09091
		13.7931	34.4828	51.7241			13.6986	43.8356	27.3973	15.0685			3.61446	87.9518	8.43374			5.6338	73.2394	16.9014	4.22535			10.8696	73.913	15.2174
		2.5641	33.3333	64.1026			2.5974	33.7662	39.4805	24.1558			1.04099	87.8334	11.1256			1.30071	73.769	20.3778	4.55249			0.821693	88.4141	10.7642
		2.61032	34.3692	63.0205			4.13318	46.1538	34.2135	15.4994			1.71233	90.411	7.87671			2.48588	76.3842	17.6271	3.50282			0.956023	89.8662	9.17782
		4.85075	34.3284	60.8209			2.40964	38.5542	34.9398	24.0964			1.43885	87.7698	10.7914			1.9802	74.2574	16.8317	6.93069			1.7094	88.0342	10.2564
		3.79437	39.2901	56.9155			1.82768	48.8251	31.8538	17.4935			0	87.5	12.5			2.46914	71.6049	19.7531	6.17284			1.16279	89.5349	9.30233
		3.80952	40.4762	55.7143			3.49345	46.2882	29.6943	20.524			0.66313	87.1021	12.2347			2.17391	70.6522	21.3768	5.7971			4.13793	87.2414	8.62069
		4.7619	25.5411	69.697			4.34543	51.3476	28.7404	15.5666			1.43885	89.2086	9.35252			1.43885	69.0647	23.0216	6.47482			2.8169	85.9155	11.2676
		6.16438	40.411	53.4247			4.87805	45.0502	34.1463	15.9254			2.96296	90.3704	6.66667			0.716846	80.2867	16.4875	2.50896			1.05178	91.2621	7.68608
		6.19735	39.5909	54.2118			3.35782	43.022	38.9297	14.6905			1.63636	88.3636	10			1.81378	71.2213	19.347	7.6179			1.10323	86.6824	12.2143
		3.76135	41.0722	55.1665			3.55731	31.6206	40.3162	24.5059			1.68196	85.6269	12.6911			1.16703	69.4384	19.6207	9.77389			1.0453	89.8955	9.05923
		6.6313	50.6631	42.7056			3.56506	43.8503	27.8075	24.7772			0.993377	92.7152	6.29139			2.14477	74.5308	17.1582	6.16622			0.569801	90.5983	8.83191
		3.67918	40.3974	55.9235			2.07612	40.1384	38.0623	19.7232			1.70697	88.7624	9.53058			3.94089	59.6059	16.7488	19.7044			1.18074	87.4659	11.3533
		7.74336	44.6903	47.5664			3.19001	40.9154	35.6449	20.2497			1.0989	86.8132	12.0879			2.15054	66.6667	26.8817	4.30108			2.94118	85.2941	11.7647
		4.36205	40.2399	55.398			2.24719	38.7822	38.2022	20.7684			1.73228	87.0866	11.1811			1.29102	70.8983	20.979	6.83163			1.24611	88.0841	10.6698
		4.02685	42.2819	53.6913			6.06061	38.3838	32.3232	23.2323			1.63043	85.3261	13.0435			2.1978	73.6264	19.7802	4.3956			1.41844	89.3617	9.21986
		6.85279	42.3858	50.7614			3.59712	41.7266	38.1295	16.5468			1.17786	90.2238	8.59835			1.43084	77.4245	17.6471	3.49762			0.747664	87.352	11.9003
		8.69565	39.1304	52.1739			4.13669	42.6259	32.1942	21.0432			2.36559	85.5914	12.043			2.42424	76.3636	17.1429	4.06926			1.46628	88.7097	9.82405
		3.92442	38.3721	57.7035			3.32805	39.9366	40.729	16.0063			1.36109	89.0312	9.60769			1.2275	72.9951	21.2766	4.50082			1.1215	90.0935	8.78505
		5.73771	36.0656	58.1967			2.32258	47.4839	34.8387	15.3548			0.823045	88.4774	10.6996			2.42424	79.1919	14.9495	3.43434			0.867052	87.8613	11.2717
		9.00901	38.7387	52.2523			4.81928	47.3896	31.3253	16.4659			1.88679	85.8491	12.2642			0.904977	73.3032	19.0045	6.78733			2.03046	88.8325	9.13706
		5.53506	41.0824	53.3825			5.47368	43.7895	30.3158	20.4211			2.40964	86.4458	11.1446			1.97109	67.2799	24.5729	6.17608			1.93237	89.372	8.69565
		9.32203	43.2203	47.4576			4.45434	38.3073	37.8619	19.3764			1.86916	90.6542	7.47664			5.37634	77.4194	10.7527	6.45161			0.735294	86.7647	12.5
		5.7481	35.7566	58.4954			2.87846	38.806	41.1514	17.1642			1.19048	86.3095	12.5			2.5759	68.0773	21.5271	7.81969			1.45414	87.3602	11.1857
		4.74517	42.8822	52.3726			4.22535	52.1127	28.169	15.493			1.26582	87.6582	11.0759			2.5	80.625	10.625	6.25			1.97368	91.4474	6.57895
		4.14421	40.7682	55.0876			2.73764	41.9772	36.3498	18.9354			1.17371	86.7371	12.0892			1.48883	77.2539	17.0389	4.21836			1.36986	86.9336	11.6965
		5.28926	44.2975	50.4132			3.003	45.9459	33.6336	17.4174			1.94553	84.4358	13.6187			2.30382	74.442	18.2865	4.9676			1.29412	88.9412	9.76471
		3.2967	38.4615	58.2418			5.55556	37.5	40.9722	15.9722			0.867052	88.1503	10.9827			3.9823	79.2035	14.6018	2.21239			1.92308	87.0192	11.0577
	HCC827/GR6	7.54452	50.8435	41.612		HCC827/GR6	4.30108	47.9839	29.4355	18.2796		HCC827/GR6	2.58964	85.0598	12.3506		HCC827/GR6	2.06919	71.5163	19.8513	6.56321		HCC827/GR6	1.29199	88.3721	10.3359
		11.6667	45	43.3333			5.69106	41.4634	25.2033	27.6423			1.87668	88.7399	9.38338			3.26797	68.6275	20.915	7.18954			2.46914	82.716	14.8148
		11.2903	46.7742	41.9355			3.67816	44.1379	32.6437	19.5402			5.2381	78.0952	16.6667			2.16867	70.1205	21.6867	6.0241			0	87.6289	12.3711
		9.92647	51.8382	38.2353			4.70588	37.6471	32.9412	24.7059			2.05545	87.1415	10.8031			2.64901	73.6424	17.4834	6.22517			0	84.4828	15.5172
		12.0344	53.0086	34.957			4.6473	48.4647	25.6432	21.2448			1.46444	83.2636	15.272			1.83318	71.2191	21.2649	5.68286			0.875274	86.6521	12.4726
		9.85916	38.0282	52.1127			4.15225	46.1938	30.7958	18.8581			1.55148	87.6587	10.7898			2.33853	71.2695	20.1559	6.23608			1.92308	84.6154	13.4615
		10	45.4545	44.5455			2.65655	44.2125	28.8425	24.2884			3.18021	79.8587	16.9611			2.47678	73.6842	17.9567	5.88235			3.88889	87.2222	8.88889
		12.1739	51.3043	36.5217			5.02513	43.0151	27.1357	24.8241			4.20168	81.5126	14.2857			4.41176	68.3824	18.3824	8.82353			0.965251	86.8726	12.1622
		10.5263	47.3684	42.1053			4.69826	48.1977	27.8655	19.2386			2.7972	83.2168	13.986			2.33161	73.5751	16.0622	8.03109			1.02796	88.8158	10.1562
		8.82353	58.8235	32.3529			6.21469	45.1977	28.2486	20.339			3.9548	84.1808	11.8644			4.56274	70.7224	16.73	7.98479			2.38095	90.4762	7.14286
		11.2903	50	38.7097			9.03226	50.3226	24.5161	16.129			2.48307	88.4876	9.02935			1.86047	73.0233	20	5.11628			1.8018	90.0901	8.10811
		15.1261	52.1008	32.7731			3.97878	53.3157	23.6074	19.0981			2.86458	88.8021	8.33333			1.20482	68.6747	21.6867	8.43374			1.91083	88.535	9.55414
		13.9442	50.5976	35.4582			5.71429	49.7959	23.6735	20.8163			1.86104	86.4764	11.6625			2.25225	69.97	21.7718	6.00601			2.77778	86.1111	11.1111
		9.43396	49.0566	41.5094			2.47934	35.5372	36.3636	25.6198			5.31915	77.6596	17.0213			1.91693	70.9265	19.8083	7.34824			1.20898	87.3921	11.399
		11.4286	65.7143	22.8571			5.77617	38.2671	35.3791	20.5776			6.12245	83.6735	10.2041			2.9703	69.3069	20.7921	6.93069			7.69231	80.7692	11.5385
		6.20828	47.1963	46.5955			6.09053	47.7366	27.8189	18.3539			1.71859	87.482	10.7994			3.26976	64.3052	23.4332	8.99183			1.61725	84.6361	13.7466
		10.7143	55.6548	33.631			5.40193	47.074	27.7813	19.7428			11.1111	80.5556	8.33333			2.7248	75.2044	15.8038	6.26703			1.23526	91.6901	7.07468
		7.82609	44.3478	47.8261			2.36686	40.927	32.4458	24.2604			1.92308	81.7308	16.3462			3.51648	64.6154	24.6154	7.25275			1.45985	86.6528	11.8874
		7.90816	47.449	44.6429			4.07453	47.2795	28.7702	19.8758			1.82055	84.2653	13.9142			1.5748	74.8031	18.1102	5.51181			0.99108	89.1972	9.81169
		10.0917	46.789	43.1193			7.80488	36.0976	27.3171	28.7805			1.81347	84.1969	13.9896			2.45902	76.2295	14.7541	6.55738			5.45455	84.5455	10
		5.71429	53.3333	40.9524			2.40964	55.4217	19.2771	22.8916			2.52101	86.5546	10.9244			1.41844	75.1773	14.8936	8.51064			0.78125	86.7188	12.5
		9.00901	43.2432	47.7477			6.62252	30.4636	35.7616	27.1523			5.22876	79.7386	15.0327			2.09059	59.9303	29.9652	8.01394			3.22581	83.0645	13.7097
		7.54717	47.6326	44.8202			2.55548	36.0457	29.8588	31.54			2.5641	83.8828	13.5531			1.02414	59.1075	32.4799	7.38844			0.884956	88.4956	10.6195
		7.34463	48.8136	43.8418			5.01792	41.9355	31.8996	21.147			1.85889	83.3122	14.8289			2.29607	61.5106	19.9396	16.2538			0.98699	86.4513	12.5617
		8.12672	47.9339	43.9394			3.63636	39.0341	31.7614	25.5682			1.81721	87.7606	10.4222			1.8	74.3333	17.6	6.26667			1.2318	87.794	10.9742
		8.33333	52.0833	39.5833			4.58716	40.367	32.1101	22.9358			3.10881	83.9378	12.9534			3.40909	69.3182	22.7273	4.54545			0.970874	84.466	14.5631
		2.5974	53.2468	44.1558			5.94796	44.6097	27.5093	21.9331			0	80	20			2.0202	74.7475	14.1414	9.09091			2.5974	85.7143	11.6883
		11.1628	47.4419	41.3953			2.5974	49.3506	27.2727	20.7792			3.06122	83.6735	13.2653			1.93237	74.3961	13.5266	10.1449			0	82.6087	17.3913
		8.41584	47.5248	44.0594			4.5045	51.3514	23.4234	20.7207			3.27869	81.6393	15.082			3.02521	70.5882	19.1597	7.22689			2.11864	88.1356	9.74576
		7.26159	53.8933	38.8451			3.87513	44.7793	30.3552	20.9903			2.27508	82.1096	15.6153			2.15947	67.9402	21.5947	8.30565			1.15274	85.879	12.9683
		6.31229	52.1595	41.5282			3.67253	46.9778	26.3198	23.0298			2.04918	84.8361	13.1148			1.92513	61.3904	20.7487	15.9358			0.818713	84.9123	14.269
		6.01002	48.414	45.576			4.14815	41.7778	29.3333	24.7407			2.17028	87.813	10.0167			2.25989	67.7966	19.209	10.7345			1.67866	87.2902	11.0312
		7.13963	48.6218	44.2386			2.81442	40.1935	31.6623	25.3298			1.69742	84.6125	13.69			1.63163	73.7371	18.3872	6.24412			0.720576	86.229	13.0504
		8.2243	49.3458	42.4299			2.5417	41.4615	30.8181	25.1787			2.87648	81.0491	16.0745			1.40845	65.9624	25.5869	7.04225			1.74757	81.9417	16.3107
		7.92193	46.6131	45.465			2.8754	36.7412	33.2268	27.1565			1.32553	82.995	15.6795			1.08108	75.6757	16.2162	7.02703			0.832838	89.7085	9.45866
		7.45482	47.5904	44.9548			4.50607	39.5147	31.7158	24.2634			2.2508	82.9582	14.791			2.95699	62.9032	26.3441	7.7957			1.8648	81.5851	16.5501

## Sheet: Fig. S2
	Fig. S2a The conversion yields using 2-AP, 3-AP and 4-AP. Reaction time: 5 min, photochemical reagent concentration: 50 mM.
	Conversion yield (%)	Replicate 1	Replicate 2	Replicate 3	Average	Standard error
	2-Ap	10.3702	11.2025	10.896	10.8229	0.177198
	3-Ap	8.38694	6.17098	7.00532	7.18775	1.25259
	4-Ap	4.7468	4.39421	4.77619	4.63907	0.0451825
	Fig. S2e The conversion yield as a function of reaction time. Photochemical reagent concentration: 50 mM.
	Time (min)	Conversion yield(%)
	2	8.6796
	4	9.67097
	6	18.1002
	8	31.9562
	10	36.9198
	Fig. S2e The conversion yield as a function of 2-AP concentration. Reaction time: 8 min
	Concentration (mM)	Conversion yield(%)
	1	2.16964
	5	5.52345
	10	9.20341
	50	30.1097
	100	39.4232
	200	46.5376

## Sheet: Fig. S17
					Note: Cell # is the specific single cell that can be found in Fig. 4 and S16, which is randomly selected to perform t-SNE analysis for Supplementary Fig. 17b.					Note: Cell # is the specific single cell that can be found in Fig. 4 and S16, which is randomly selected to perform t-SNE analysis for Supplementary Fig. 17c.
	Raw data of Supplementary Fig. 17a				Raw data of Supplementary Fig. 17b					Raw data of Supplementary Fig. 17c					Raw data of Supplementary Fig. 17d
	Cell line	t-SNE Dim1	t-SNE Dim2		Cell line	Cell #	t-SNE Dim1	t-SNE Dim2		Cell line	Cell #	t-SNE Dim1	t-SNE Dim2		Cell line	t-SNE Dim1	t-SNE Dim2
	MDA-MB-468	13.3685	20.6208		MDA-MB-468	9	19.2284	23.6426		MDA-MB-468	32	-27.081	-0.267288		MDA-MB-468	19.652	4.31306
		13.356	19.646			10	19.021	25.6196			5	-25.5727	-0.433714			20.7255	5.70112
		14.9595	21.2152			41	19.0571	23.9839			20	-27.1662	-1.35382			12.4431	1.32043
		14.7108	21.1683			7	18.6653	24.2513			23	-26.5474	-0.412457			17.7769	5.83581
		13.7341	20.2075			36	18.9138	24.6352			40	-27.619	-0.391509			16.0576	1.60767
		14.4839	20.1779			8	19.4033	25.0498			25	-26.785	-0.0418268			15.5943	4.37897
		14.9892	21.865			43	19.2695	25.4456			14	-26.3048	-0.944164			17.8637	3.70454
		13.5581	20.0726			30	18.8455	24.3963			24	-25.6163	-0.629563			16.3159	2.47592
		14.8125	21.6608			42	19.0797	24.2276			30	-27.4565	-0.790053			17.9729	5.53182
		13.4415	19.8411			5	19.5406	25.347			38	-27.353	-0.131356			17.7827	5.27266
		15.393	20.8206			20	19.2284	23.9444			6	-26.4522	-0.640065			18.4135	5.81664
		14.3352	20.1302			33	19.34	25.033			42	-26.4521	-1.33997			16.9776	6.06639
		14.4639	21.3545			2	18.7786	24.0225			21	-26.2037	-0.190438			13.4361	-0.687229
		13.7541	20.7615			25	18.7784	24.4026			27	-26.1739	-0.585633			16.2394	6.25817
		12.806	19.9708			12	19.4832	24.1322			35	-26.1099	-0.854935			17.2119	5.48928
		15.878	21.8018			39	18.7205	25.0521			4	-26.5514	-1.42085			18.6826	5.75519
		13.7246	20.2922			35	18.551	24.3932			22	-26.5604	-1.21145			17.6575	4.91462
		14.753	21.0114			6	18.4802	24.5441			1	-26.5616	-1.82909			15.5524	2.29546
		13.9738	20.0078			26	19.027	24.6799			15	-26.0619	-0.230361			17.4816	4.49613
		15.4757	21.1681			37	19.0699	25.1544			29	-26.2249	-1.04569			16.1707	3.36745
		15.4155	22.2301			28	18.9653	25.0438			36	-26.0762	-0.240077			16.9556	4.66229
		14.9954	20.3756			40	19.7267	24.2427			9	-27.0627	0.0403159			17.3713	2.04139
		15.2115	19.9635			11	19.5036	24.7515			33	-26.6525	-0.0649294			17.0059	3.96352
		12.5603	20.4624			34	18.7309	24.9094			11	-26.1313	-0.689951			17.0517	-0.126373
		15.6141	20.22			13	19.1916	23.4576			18	-27.602	-0.0983631			16.664	2.77473
		14.0209	21.0564		MCF-7	15	15.991	19.3512			16	-27.5059	-0.344257			16.9158	6.47394
		13.9529	19.1775			25	16.9382	20.3345			26	-26.3619	-1.42168			16.9865	3.01132
		13.8906	18.3329			29	15.3533	19.8516			31	-26.4379	-1.9754			17.7611	-0.117953
		14.1279	18.9653			1	15.5885	20.593			2	-26.1762	-0.513794			17.7043	-0.00654965
		15.2046	19.3405			26	15.8024	21.0515			13	-26.7916	-1.21295			16.7518	2.61063
		13.8743	18.8176			5	15.8796	20.4996		MCF-7	39	-19.8021	-5.6725			16.7492	3.28366
		16.0217	21.2644			30	16.0274	19.4455			27	-21.2651	-6.54821			17.2862	5.19645
		14.4528	19.1206			3	15.9114	19.3849			12	-20.555	-5.17306			18.8689	6.32649
		15.7993	22.0342			9	16.3971	19.8656			25	-21.1186	-5.77269			18.1079	4.17144
		14.6268	21.0491			2	15.6153	20.5226			9	-21.6868	-5.83384			15.5703	2.06126
		13.3133	20.8436			24	16.7116	20.8811			15	-20.6823	-4.57503			17.541	6.37686
		13.6635	19.604			28	16.0733	20.3875			10	-21.5884	-6.37834			16.4403	2.42765
		13.8304	18.4399			22	16.4714	19.9793			21	-21.4346	-5.57156			17.2106	4.63263
		14.2787	19.0614			27	16.4214	20.6267			2	-21.0886	-6.31845			19.3884	2.12331
		13.9168	19.6462			4	16.4065	20.6043			24	-20.9167	-5.84061			11.4721	1.9709
		15.126	20.6407			10	15.9785	19.7771			31	-21.1913	-6.2876			21.5825	4.4906
		-12.2884	15.7843			8	16.1738	20.0111			40	-21.7174	-5.85165			12.4068	2.48372
		-14.2108	17.7687			11	16.3679	20.9155			4	-20.4623	-5.54577		MCF-7	19.5384	1.41368
	MCF-7	-13.3409	17.1943			31	15.8319	20.9052			19	-20.5082	-5.74815			17.9605	-1.79481
		-14.1496	15.6439			35	16.2748	21.0538			17	-21.0915	-6.34077			20.5776	2.04235
		-13.9779	15.8639			39	16.1717	20.1383			16	-20.9901	-6.0792			20.5267	3.23629
		-12.3721	15.9851			13	15.7029	20.5177			7	-21.2126	-5.2602			20.2172	0.741513
		-13.9783	16.0769			7	15.5223	19.6258			26	-21.2623	-5.76973			21.5108	2.307
		-12.2289	16.3182			19	15.5244	19.9791			38	-21.0247	-4.74439			22.8643	3.57608
		-13.3653	16.5211			16	16.1772	20.8362			32	-20.0142	-5.96216			17.3169	0.962012
		-12.8558	15.5323		MDA-MB-231	29	8.83737	8.05042			35	-21.7654	-5.74811			20.2123	-0.241314
		-12.8026	17.775			17	7.65084	7.19722			30	-20.1553	-6.2204			20.1918	2.58708
		-13.7983	15.1303			33	8.49706	8.48884			13	-20.5135	-6.56144			15.1017	0.969275
		-13.0909	14.8831			30	8.77737	8.97907			18	-20.5464	-6.07734			22.3707	3.06146
		-12.3414	16.5844			12	8.14143	7.67413			5	-21.0433	-6.09064			19.3151	3.07414
		-12.1944	15.5608			21	8.30457	8.30599			36	-21.7576	-5.6129			20.9763	2.26948
		-13.3125	17.8449			32	8.10896	8.28556			1	-20.6084	-6.15209			20.4307	-2.62992
		-11.7792	17.4144			37	8.66449	8.5507			6	-19.9978	-5.67404			12.2208	2.71744
		-14.0798	16.7763			11	8.97784	8.55466			14	-21.5775	-5.39146			22.1943	2.25581
		-13.2975	16.6255			5	8.94025	8.24205			20	-20.0947	-6.26164			17.2225	1.15796
		-13.5037	16.4466			13	8.15603	7.57461		MDA-MB-231	29	-10.9195	-9.218			20.1332	2.19973
		-13.5441	16.1744			9	8.79236	8.16451			4	-8.26647	-9.815			9.83862	0.110706
		-13.6032	16.9581			35	8.68575	8.64233			11	-10.8737	-8.61336			22.8678	2.73988
		-13.4176	15.5747			10	6.79233	5.7704			30	-9.77846	-9.05539			15.9871	-1.3365
		-12.1778	15.764			14	8.2242	8.59008			6	-11.7544	-8.96566			20.2433	1.87937
		-13.8667	15.7933			26	8.02939	7.409			28	-11.2305	-8.78454			12.3798	0.825297
		-13.378	17.6576			31	8.18226	8.16989			12	-10.1227	-9.27036			21.3257	4.26995
		-14.8323	16.5493			1	8.3876	7.49312			10	-9.02127	-9.74447			22.1597	0.235502
		-12.2113	18.1559			23	8.7054	9.20658			7	-11.5354	-8.75932			19.4677	5.64148
		-14.039	18.1828			15	8.21088	6.52748			9	-10.4683	-9.34473			20.5085	1.2369
		-13.2778	15.8026			3	8.16268	8.16499			25	-12.0631	-9.37482			22.6845	3.01563
		-13.1619	17.5185			7	8.77663	7.59456			24	-10.0516	-9.09726			21.4346	2.92798
		-13.3642	18.0089			2	8.58634	7.38706			31	-11.4527	-9.41809			16.3161	-5.16523
		-14.5385	17.2606			27	8.63228	9.03138			22	-12.0212	-9.43813			19.7172	-0.622657
		-13.8713	16.6776			8	8.61359	8.08566			5	-9.58948	-9.13885			21.4985	-3.21933
		-12.3788	17.1719		BT-474	28	5.584	6.07111			20	-11.2576	-9.05128			17.9001	-5.22393
		-12.7304	16.1934			16	5.49721	5.11151			14	-10.2564	-9.6611			18.2338	-3.86462
		-13.4026	18.0367			27	5.92859	5.58999			36	-10.4635	-9.39793			17.0861	-7.03698
		-14.3981	17.4268			10	6.4231	5.93151			17	-10.5934	-8.99987		MDA-MB-231	16.6896	-5.63387
		-13.772	16.1			12	6.04886	4.77356			2	-11.2508	-9.773			17.6295	-5.81575
		1.32927	-17.7117			20	6.76038	4.79468			1	-9.70439	-10.4056			16.7084	-6.76826
		1.3414	-19.097			7	5.56984	5.6124			38	-11.0199	-9.5514			18.1027	-6.23293
		1.11359	-18.4704			19	5.14173	5.09088			27	-10.8872	-8.72953			20.1321	-5.12465
	MA-MB-231	0.388932	-18.3771			37	5.8052	6.4256			18	-9.14097	-9.44947			21.0084	3.63012
		0.332425	-18.9288			32	6.14242	5.77042			21	-11.2384	-9.32356			17.2526	-6.72002
		0.391688	-19.9134			29	5.49978	6.45694			15	-9.39028	-10.4794			21.0383	-3.49488
		-0.301742	-20.8106			13	6.51198	6.5743			34	-12.0385	-9.2399			16.6583	-6.16737
		-0.239259	-19.1243			2	6.19309	5.2641			37	-10.7146	-9.0164			15.8164	-7.31247
		1.39113	-18.5892			5	5.60157	4.4992			8	-11.4251	-9.03519			19.1885	-5.94206
		-0.877859	-20.0148			33	6.12169	5.41786			33	-10.6575	-9.55087			15.985	-5.59858
		0.0652376	-20.3748			35	4.88046	5.91652		BT-474	3	-8.00353	-9.23343			19.1076	-6.98502
		0.979159	-20.0705			17	6.8065	6.7119			24	-6.94321	-9.17145			17.7443	-7.37141
		0.814301	-20.0566			36	6.06414	5.7899			30	-6.97575	-8.60543			12.2153	-1.80129
		1.33317	-19.0083			6	5.63845	5.3214			6	-6.47709	-10.1641			17.2226	-6.05581
		1.03968	-19.4655			3	4.97354	5.23589			32	-6.9816	-9.5567			19.2968	-5.83953
		0.626718	-19.2301			4	5.59219	4.36316			35	-6.05959	-10.142			16.5473	-7.35329
		-1.5511	-20.2454			30	5.9385	5.78109			40	-6.7298	-9.66904			17.7415	-5.72216
		-2.16674	-20.5813			22	5.11614	4.78862			15	-6.28028	-8.37972			17.939	-6.92323
		1.17424	-17.6641			18	5.89099	5.07555			25	-5.7996	-9.19915			17.6527	-8.18624
		-0.857878	-18.9934			38	6.20414	5.73264			7	-6.75935	-8.20691			19.6824	-6.7307
		-2.231	-20.8594								12	-7.21941	-9.05254			20.6812	-3.46337
		1.37271	-18.3059								39	-7.2374	-8.62945			19.1198	-3.8671
		0.705488	-19.7505								14	-8.40134	-8.31801			18.4728	-6.22109
		-0.465132	-19.9124								5	-6.34411	-9.78733			18.9062	-5.2414
		-1.4182	-20.0651								10	-8.31975	-8.91188			19.5131	-4.52931
		-0.39052	-19.6094								31	-7.72413	-10.0952			20.4492	-4.64348
		-3.90326	-20.6452								27	-6.585	-8.23659			18.7273	-7.93909
		1.16523	-18.9449								28	-6.4654	-8.98921			19.3751	-7.48794
		0.726846	-18.427								36	-5.90297	-9.43608			19.6016	-7.04733
		-0.12729	-18.6543								37	-6.29997	-9.30517			19.5261	-5.96511
		1.01939	-17.5438								1	-6.71382	-10.2317			15.9438	0.0335638
		-0.234312	-18.2026								41	-6.99378	-8.44363			9.85584	-0.808186
		1.92051	-18.048								22	-8.36997	-8.98812			12.0484	0.0300622
		-0.346347	-19.978								8	-5.70327	-9.69806			11.042	-1.58012
		-1.17908	-21.4104								34	-7.14296	-9.27953		BT-474	10.2141	-0.258442
		-1.39629	-21.4982								20	-6.4538	-9.19683			18.3544	6.80494
		0.284612	-18.8214								29	-6.36271	-9.24999			9.47268	-0.933473
		0.156195	-20.2252								38	-5.96055	-9.00049			16.5432	-5.52328
		0.0943792	-19.0403								17	-6.81509	-9.66886			10.5871	-0.666336
		-0.744149	-20.1593								33	-7.05718	-9.43787			9.42	-0.341381
		-6.55081	-22.5932													15.4353	-1.3045
		-6.29398	-21.3785													12.5967	-0.332736
	BT-474	-4.56917	-21.3898													12.7486	-1.2855
		-5.0979	-20.3486													15.4706	-0.688897
		-5.9755	-22.2225													11.9771	-2.93757
		-5.20253	-22.0075													10.7482	-1.40318
		-5.082	-21.4167													12.2704	-1.39296
		-7.25256	-23.9685													13.7883	-2.43508
		-5.09915	-22.8673													13.9281	0.123335
		-6.82405	-20.8858													13.7663	4.56928
		-8.24672	-22.2335													13.0348	-0.00170333
		-6.33615	-22.0176													13.4453	0.776638
		-5.93917	-21.5615													10.2113	-2.35244
		-6.61548	-21.248													19.8565	-0.434938
		-7.38498	-22.5473													14.6248	0.747152
		-6.8084	-22.4448													15.9131	-0.0400607
		-5.30148	-21.4755													17.1764	-0.876755
		-5.65775	-21.7669													14.4768	0.713332
		-7.17352	-22.5692													12.5532	0.875369
		-5.34708	-22.8291													13.0369	-0.657404
		-3.01143	-22.1364													11.569	0.477822
		-6.01205	-23.9936													13.3137	-2.60573
		-7.28265	-20.8219													11.4714	-2.50091
		-6.21268	-23.9904													10.5992	-0.0525239
		-8.0469	-21.3792													11.7769	-0.427602
		-6.86096	-22.3123													12.8369	-1.60588
		-7.37228	-21.5846													11.1313	-0.542166
		-8.4852	-21.4168													14.5776	0.177699
		-7.13869	-22.1462													15.9493	-1.36639
		-7.60345	-22.8583													19.9039	4.3501
		-7.23237	-23.1102													10.8816	-1.14064
		-4.56065	-21.3462													14.4821	2.22226
		-3.62892	-21.3883
		-6.94128	-21.3887
		-3.78638	-21.5502
		-7.77924	-21.0103
		-7.50927	-23.1069
		-5.26194	-23.4692
		-6.62583	-23.4269
		-6.11152	-21.4217
		-6.30049	-22.0462
		-5.08075	-22.6605
		-6.62706	-22.3043

## Sheet: Fig. S18 and S19
	Raw data of Fig. S18 and Fig. S19. Relative abundance of lipid C=C location isomers in MDA-MB-468 single cells treated with drug.
	Lipid species	PC 32:1				Lipid species	PC 34:2					Lipid species	PC 34:1				Lipid species	PC 36:2					Lipid species	PC 36:1
	C=C location isomer	PC 16:0_16:1(Δ6)	PC 16:0_16:1(Δ7)	PC 16:0_16:1(Δ9)		C=C location isomer	PC 16:1(Δ6)_18:1(Δ8)	PC 16:1(Δ7)_18:1(Δ9)	PC 16:1(Δ9)_18:1(Δ11)	PC 16:0_18:2(Δ9, 12)		C=C location isomer	PC 16:0_18:1(Δ8)/PC 16:1(Δ6)_18:0	PC 16:0_18:1(Δ9)/PC 16:1(Δ7)_18:0	PC 16:0_18:1(Δ11)/PC 16:1(Δ9)_18:0		C=C location isomer	PC 18:1(Δ8)_18:1(Δ8)	PC 18:1(Δ9)_18:1(Δ9)	PC 18:1(Δ11)_18:1(Δ11)	PC 18:0_18:2(Δ9, 12)		C=C location isomer	PC 18:0_18:1(Δ9)	PC 18:0_18:1(Δ11)
	MDA-MB-468 with drug	20.8333	18.75	60.4167		MDA-MB-468 with drug	11.7647	11.7647	42.3529	34.1176		MDA-MB-468 with drug	6.48536	75.7322	17.7824		MDA-MB-468 with drug	5.88235	37.2549	48.0392	8.82353		MDA-MB-468 with drug	73.9645	26.0355
		21.6216	8.10811	70.2703			8.60215	17.2043	36.5591	37.6344			5.08475	76.2712	18.6441			3.22581	35.4839	45.1613	16.129			62.5	37.5
		11.4286	14.2857	74.2857			13.3333	26.6667	36.6667	23.3333			12.766	76.5957	10.6383			6.45161	32.2581	45.1613	16.129			73.3333	26.6667
		22.2222	16.6667	61.1111			4.87805	24.3902	34.1463	36.5854			11.4943	74.7126	13.7931			8.60215	43.0108	40.8602	7.52688			64.2857	35.7143
		18.9189	5.40541	75.6757			10.7143	21.4286	28.5714	39.2857			3.92157	70.5882	25.4902			5.47945	35.6164	38.3562	20.5479			71.25	28.75
		16.1793	13.4503	70.3704			5.97015	16.9154	39.801	37.3134			6.61376	76.7196	16.6667			4.51389	29.8611	54.8611	10.7639			64.881	35.119
		31.8584	15.0442	53.0973			21.1538	15.3846	40.3846	23.0769			8.84354	71.4286	19.7279			11.7647	34.1176	49.4118	4.70588			68.8889	31.1111
		15.7143	8.57143	75.7143			13.1868	15.3846	35.1648	36.2637			9.21053	75	15.7895			10	30	50	10			75	25
		11.3514	11.8919	76.7568			15.3846	17.5824	39.5604	27.4725			6.5	68.5	25			6.25	31.25	52.0833	10.4167			65.2174	34.7826
		15.1163	10.8527	74.031			10.8108	18.018	37.8378	33.3333			5.89124	75.9819	18.1269			9.12281	34.386	44.9123	11.5789			62.7907	37.2093
		23.2759	11.2069	65.5172			3.38983	18.6441	44.0678	33.8983			7.36342	70.5463	22.0903			4.65116	51.1628	37.2093	6.97674			71.0843	28.9157
		22.0588	12.9679	64.9733			12.4378	14.9254	40.2985	32.3383			7.70689	73.0259	19.2672			7.09812	44.4676	39.666	8.76827			63.2258	36.7742
		10.5263	10.5263	78.9474			6.66667	20	36.6667	36.6667			4.54545	76.7677	18.6869			8.21918	38.3562	43.8356	9.58904			72.7273	27.2727
		10.9375	10.9375	78.125			5.40541	10.8108	43.2432	40.5405			12.1951	60.9756	26.8293			4.44444	40	40	15.5556			69.9588	30.0412
		15.0943	24.5283	60.3774			10.3896	25.974	28.5714	35.0649			10.084	73.1092	16.8067			14.0351	45.614	31.5789	8.77193			68.75	31.25
		38	10	52			10.8108	18.9189	45.9459	24.3243			12.2222	65.5556	22.2222			7.79221	41.5584	41.5584	9.09091			66.6667	33.3333
		13.3333	13.3333	73.3333			12.8205	20.5128	38.4615	28.2051			3.51438	76.3578	20.1278			6.25	37.5	40.625	15.625			57.5	42.5
		34.6154	9.34066	56.044			10.7692	16.9231	40.7692	31.5385			10.8787	70.7113	18.41			13.2231	33.0579	41.3223	12.3967			71.5686	28.4314
		24.3243	14.1892	61.4865			9.52381	26.1905	30.9524	33.3333			5.9322	60.1695	33.8983			8.75912	35.0365	45.2555	10.9489			75.8621	24.1379
		11.7647	14.7059	73.5294			10.2564	23.0769	35.8974	30.7692			5.78035	73.9884	20.2312			3.66972	27.5229	60.5505	8.25688			65.4206	34.5794
		12.7273	8.18182	79.0909			7.22892	19.2771	40.9639	32.5301			4.38596	77.6316	17.9825			6.84932	26.0274	53.4247	13.6986			53.3333	46.6667
		24.3902	19.5122	56.0976			10.989	30.7692	30.7692	27.4725			6.08696	73.0435	20.8696			5.94059	35.6436	43.5644	14.8515			53.6585	46.3415
		15.2174	14.1304	70.6522			7.31707	24.3902	36.5854	31.7073			6.12245	73.4694	20.4082			4.93827	22.2222	51.8519	20.9877			59.375	40.625
		45	12.5	42.5			19.5652	19.5652	43.4783	17.3913			16	70	14			12.9032	40.8602	40.8602	5.37634			73.913	26.087
		13.9535	11.6279	74.4186			10.8108	14.4144	36.036	38.7387			5.61798	67.4157	26.9663			1.86916	39.2523	44.8598	14.0187			72.5	27.5
		21.8391	16.092	62.069			11.1111	22.2222	35.1852	31.4815			5.55556	79.1667	15.2778			8.79121	41.7582	41.7582	7.69231			72.7273	27.2727
		25	7.69231	67.3077			7.54717	11.3208	45.283	35.8491			9.67742	70.9677	19.3548			6.66667	46.6667	36.6667	10			65.2174	34.7826
		40	8	52			22.8571	14.2857	28.5714	34.2857			11.1111	71.4286	17.4603			6.38298	46.8085	36.1702	10.6383			70	30
		31.0078	7.75194	61.2403			5.71429	27.9365	37.4603	28.8889			6.7659	68.065	25.1691			6.74157	37.0787	42.6966	13.4831			65.1163	34.8837
		28.4722	9.72222	61.8056			16.185	24.2775	33.526	26.0116			10.4575	76.4706	13.0719			11.215	37.3832	41.1215	10.2804			69.8795	30.1205
		18.4211	10.5263	71.0526			16.129	25.8065	25.8065	32.2581			5.31178	72.7483	21.94			10.5263	39.0977	39.0977	11.2782			64.3836	35.6164
		11.3821	8.13008	80.4878			2.77778	19.4444	44.4444	33.3333			6.88073	77.5229	15.5963			6.09137	37.5635	47.7157	8.62944			73.6842	26.3158
		25.2427	11.6505	63.1068			10.2564	17.094	37.6068	35.0427			7.40741	73.545	19.0476			7.31707	39.0244	43.9024	9.7561			64.8148	35.1852

## Sheet: Fig. S20 and S21
		Raw data of Fig. S20 and Fig. S21. Relative abdundance of the lipid sn-position isomers in MDA-MB-468, MCF-7, MDA-MB-231 and BT-474 single cells.
		Lipid species	PC 16:0_16:1		PC 16:1_18:1		PC 16:0_18:2		PC 16:0_18:1		PC 16:1_18:0		PC 18:0_18:1
		sn-position isomer	PC 16:0/16:1	PC 16:1/16:0	PC 16:1/18:1	PC 18:1/16:1	PC 16:0/18:2	PC 18:2/16:0	PC 16:0/18:1	PC 18:1/16:0	PC 16:1/18:0	PC 18:0/16:1	PC 18:0/18:1	PC 18:1/18:0
		MDA-MB-468	72	28	53.2385	46.7615	60	40	81.7343	18.2657	62.1108	37.8892	79.1667	20.8333
			73.697	26.303	68.2111	31.7889	87.9972	12.0028	80.9711	19.0289	77.7778	22.2222	78.5444	21.4556
			73.8611	26.1389	59.6827	40.3173	76.0491	23.9509	81.6197	18.3803	66.6872	33.3128	74.8637	25.1363
			69.3757	30.6243	56	44	83.3333	16.6667	84.5135	15.4865	80	20	72.7273	27.2727
			69.2308	30.7692	60.5396	39.4604	83.7055	16.2945	73.2878	26.7122	72.3796	27.6204	78.2105	21.7895
			76.805	23.195	54.9062	45.0938	83.6711	16.3289	87.7058	12.2942	41.1765	58.8235	84.127	15.873
			65.571	34.429	71.322	28.678	78.1301	21.8699	78.2279	21.7721	79.9597	20.0403	78.129	21.871
			54.8104	45.1896	53.3333	46.6667	75	25	69.4415	30.5585	67.6942	32.3058	71.4286	28.5714
			73.5381	26.4619	61.0935	38.9065	80.9235	19.0765	81.3043	18.6957	74.8952	25.1048	82.9256	17.0744
			61.5811	38.4189	65.2162	34.7838	75.8631	24.1369	82.4432	17.5568	72.4091	27.5909	85.7143	14.2857
			70.4129	29.5871	58.177	41.823	58.5014	41.4986	80.5859	19.4141	70.8687	29.1313	82.1429	17.8571
			70.2256	29.7744	58.5375	41.4625	72.8027	27.1973	82.8579	17.1421	68.893	31.107	78.3782	21.6218
			73.5471	26.4529	51.0298	48.9702	70.2159	29.7841	76.9154	23.0846	70.4514	29.5486	74.6553	25.3447
			69.5369	30.4631	60	40	60.383	39.617	78.7192	21.2808	63.1608	36.8392	70.1104	29.8896
			75	25	41.6697	58.3303	75	25	84	16	100	0	80	20
			77.8262	22.1738	60.2715	39.7285	76.0292	23.9708	81.2223	18.7777	81.0357	18.9643	80.0798	19.9202
			74.0097	25.9903	50.4353	49.5647	72.9059	27.0941	82.7467	17.2533	75.6773	24.3227	76.1342	23.8658
			68.5412	31.4588	53.9492	46.0508	57.8947	42.1053	79.4709	20.5291	82.9474	17.0526	72.1868	27.8132
			66.5575	33.4425	60.9344	39.0656	72.8943	27.1057	84.4179	15.5821	60.8341	39.1659	74.609	25.391
			58.1836	41.8164	37.638	62.362	60.2307	39.7693	79.7951	20.2049	52.0867	47.9133	83.3333	16.6667
			72.0065	27.9935	54.6117	45.3883	71.5203	28.4797	85.4483	14.5517	65.4353	34.5647	83.133	16.867
			75.0151	24.9849	55.8221	44.1779	71.139	28.861	76.1284	23.8716	63.2165	36.7835	76.8185	23.1815
			71.7035	28.2965	60.4747	39.5253	81.6132	18.3868	80.505	19.495	63.734	36.266	60.8297	39.1703
			60.8696	39.1304	55.5556	44.4444	70.5882	29.4118	77.2727	22.7273	60	40	88.2353	11.7647
			70.5475	29.4525	54.0228	45.9772	70	30	77.4219	22.5781	57.9792	42.0208	77.075	22.925
			72.7591	27.2409	53.2147	46.7853	59.2436	40.7564	83.4211	16.5789	63.7954	36.2046	80.3756	19.6244
			74.3045	25.6955	53.9928	46.0072	40	60	78.0039	21.9961	70	30	75.754	24.246
			69.775	30.225	54.6164	45.3836	73.349	26.651	82.6333	17.3667	54.8117	45.1883	70.8695	29.1305
			74.9996	25.0004	55.4854	44.5146	77.5237	22.4763	77.7071	22.2929	62.9618	37.0382	77.6609	22.3391
			72.5018	27.4982	58.5658	41.4342	68.1601	31.8399	81.9141	18.0859	72.1525	27.8475	80.7633	19.2367
			68.4211	31.5789	46.06	53.94	81.8991	18.1009	79.5126	20.4874	66.6667	33.3333	75	25
			60.9576	39.0424	44.0788	55.9212	64.5826	35.4174	87.6308	12.3692	80.3445	19.6555	82.945	17.055
			69.4656	30.5344	42.268	57.732	82.3529	17.6471	84.4854	15.5146	83.3333	16.6667	66.6667	33.3333
			71.6665	28.3335	68	32	80	20	81.8882	18.1118	66.6682	33.3318	73.1009	26.8991
			69.1043	30.8957	53.9279	46.0721	78.6391	21.3609	83.841	16.159	67.2162	32.7838	71.2128	28.7872
			73.3637	26.6363	50.9614	49.0386	68.0726	31.9274	78.416	21.584	75.9186	24.0814	75.3034	24.6966
			70.6667	29.3333	56.1625	43.8375	83.9454	16.0546	85.5021	14.4979	70.5882	29.4118	76.5107	23.4893
			66.4888	33.5112	52.93	47.07	67.7392	32.2608	83.6601	16.3399	58.9478	41.0522	73.9299	26.0701
			61.8557	38.1443	58.5029	41.4971	57.1378	42.8622	82.6194	17.3806	65.3214	34.6786	78.6039	21.3961
			71.2577	28.7423	56.7055	43.2945	79.599	20.401	76.8402	23.1598	45.0004	54.9996	67.7419	32.2581
			70.8506	29.1494	58.804	41.196	82.8121	17.1879	83.5501	16.4499	76.1011	23.8989	73.3577	26.6423
			79.286	20.714	65.6231	34.3769	68.1908	31.8092	83.7369	16.2631	64.0382	35.9618	78.9464	21.0536
		MCF-7	59.7294	40.2706	67.4523	32.5477	65.5204	34.4796	80.7291	19.2709	49.1013	50.8987	62.069	37.931
			59.4595	40.5405	63.5018	36.4982	61.9591	38.0409	70.986	29.014	66.6667	33.3333	75	25
			46.6667	53.3333	52.5	47.5	50	50	72.317	27.683	66.6667	33.3333	87.5	12.5
			57.1429	42.8571	61.0091	38.9909	74.0765	25.9235	61.7647	38.2353	80	20	75	25
			59.7032	40.2968	47.2222	52.7778	70	30	62.087	37.913	70.5035	29.4965	72.317	27.683
			50	50	59.8156	40.1844	70.4554	29.5446	59.6982	40.3018	63.1642	36.8358	72.2222	27.7778
			59.4802	40.5198	64.1294	35.8706	76.2858	23.7142	60.9267	39.0733	72.2807	27.7193	75.8943	24.1057
			61.1235	38.8765	63.698	36.302	63.0554	36.9446	63.2291	36.7709	70.7237	29.2763	70.3954	29.6046
			55.5556	44.4444	52.4018	47.5982	60	40	55.5089	44.4911	56.2013	43.7987	60	40
			75	25	65.5298	34.4702	76.6696	23.3304	62.5	37.5	50	50	81.8182	18.1818
			60.3582	39.6418	62.5427	37.4573	68.6425	31.3575	64.9855	35.0145	75.3612	24.6388	70.1448	29.8552
			62.8571	37.1429	65.9502	34.0498	59.4928	40.5072	66.9942	33.0058	45.8979	54.1021	66.2003	33.7997
			55.8029	44.1971	58.5366	41.4634	76.9231	23.0769	57.346	42.654	66.2081	33.7919	78.5714	21.4286
			73.0769	26.9231	63.9289	36.0711	77.9078	22.0922	59.2094	40.7906	77.2349	22.7651	70.4985	29.5015
			57.3216	42.6784	56.0956	43.9044	56.2803	43.7197	57.5022	42.4978	71.7945	28.2055	70.2879	29.7121
			65	35	52.8302	47.1698	78.5714	21.4286	64.4444	35.5556	66.6667	33.3333	70.7826	29.2174
			59.941	40.059	66.6701	33.3299	52.2768	47.7232	63.4037	36.5963	76.7256	23.2744	63.1579	36.8421
			53.3333	46.6667	60.3748	39.6252	64.7059	35.2941	66.6667	33.3333	83.3334	16.6666	81.25	18.75
			67.3526	32.6474	54.3802	45.6198	74.2672	25.7328	75.2648	24.7352	73.6468	26.3532	69.7612	30.2388
			54.8603	45.1397	59.6166	40.3834	71.6132	28.3868	68.0529	31.9471	70.4264	29.5736	70.3852	29.6148
			48.4582	51.5418	54.1556	45.8444	56.7941	43.2059	55.2895	44.7105	66.6707	33.3293	69.5417	30.4583
			66.0442	33.9558	64.2857	35.7143	70	30	65.47	34.53	78.3215	21.6785	61.9257	38.0743
			58.9581	41.0419	60.5263	39.4737	66.6667	33.3333	62.8863	37.1137	65.4256	34.5744	73.3333	26.6667
			56.4677	43.5323	56.5629	43.4371	60.3166	39.6834	66.8173	33.1827	77.7778	22.2222	79.2863	20.7137
			40.7407	59.2593	67.2617	32.7383	72.8169	27.1831	48.3333	51.6667	71.4286	28.5714	82.3529	17.6471
			49.0566	50.9434	64.6654	35.3346	52.8708	47.1292	53.7069	46.2931	73.7285	26.2715	67.1221	32.8779
			58.0961	41.9039	63.4589	36.5411	70.7233	29.2767	62.363	37.637	49.5626	50.4374	66.4512	33.5488
			50	50	60.8696	39.1304	42.8571	57.1429	59.375	40.625	50	50	81.8182	18.1818
			46.631	53.369	58.1169	41.8831	69.3304	30.6696	60.5239	39.4761	72.001	27.999	60.1545	39.8455
			59.4424	40.5576	55.8392	44.1608	53.038	46.962	67.0302	32.9698	67.0728	32.9272	70.3849	29.6151
			66.0586	33.9414	49.0695	50.9305	52.7075	47.2925	56.1149	43.8851	57.5387	42.4613	75.4534	24.5466
			61.1111	38.8889	60.1597	39.8403	52.6861	47.3139	59.74	40.26	52.5746	47.4254	58.2104	41.7896
			60.7928	39.2072	68.286	31.714	60.9463	39.0537	56.4941	43.5059	91.955	8.04505	72.8596	27.1404
			48.2759	51.7241	70.1208	29.8792	50	50	64.1026	35.8974	83.3333	16.6667	71.2415	28.7585
			44	56	62.045	37.955	52.7075	47.2925	53.2438	46.7562	76.8602	23.1398	75	25
			52.6316	47.3684	59.2429	40.7571	58.9135	41.0865	51.4703	48.5297	66.9858	33.0142	63.1912	36.8088
		MDA-MB-231	75.183	24.817	63.7935	36.2065	63.526	36.474	73.6123	26.3877	52.1817	47.8183	82.8658	17.1342
			75	25	39.3615	60.6385	73.837	26.163	72.1479	27.8521	68.7517	31.2483	88.8889	11.1111
			79.5126	20.4874	67.9817	32.0183	90.5437	9.45626	70	30	36.3636	63.6364	79.0615	20.9385
			71.2298	28.7702	51.7241	48.2759	83.3333	16.6667	72.544	27.456	58.0645	41.9355	84.4194	15.5806
			69.7916	30.2084	52.1998	47.8002	68.7573	31.2427	73.9623	26.0377	54.5455	45.4545	80.2374	19.7626
			65	35	75.2985	24.7015	24.1352	75.8648	71.4276	28.5724	57.1429	42.8571	79.5632	20.4368
			70.0463	29.9537	54.8562	45.1438	72.9058	27.0942	72.8547	27.1453	47.8897	52.1103	87.7216	12.2784
			75	25	59.3055	40.6945	75	25	73.4466	26.5534	44.7928	55.2072	81.3337	18.6663
			71.0526	28.9474	57.206	42.794	79.1068	20.8932	72.3894	27.6106	57.019	42.981	88.6162	11.3838
			70.6812	29.3188	43.425	56.575	69.3702	30.6298	71.4282	28.5718	40.9507	59.0493	87.5338	12.4662
			63.1579	36.8421	64.5371	35.4629	80	20	68.4211	31.5789	25	75	80	20
			72.9478	27.0522	57.0671	42.9329	52.2174	47.7826	78.9663	21.0337	53.8403	46.1597	82.1821	17.8179
			61.3489	38.6511	66.1979	33.8021	74.0758	25.9242	76.1279	23.8721	57.6694	42.3306	90.807	9.19299
			73.1747	26.8253	59.7201	40.2799	68.439	31.561	74.8458	25.1542	46.9568	53.0432	82.3935	17.6065
			73.5747	26.4253	62.5388	37.4612	69.111	30.889	75.5602	24.4398	55.8685	44.1315	74.9389	25.0611
			73.6914	26.3086	56.25	43.75	69.8295	30.1705	75.5696	24.4304	31.25	68.75	85.8882	14.1118
			69.3974	30.6026	52.6118	47.3882	65.6363	34.3637	78.318	21.682	45.2749	54.7251	75.6534	24.3466
			72.2252	27.7748	51.0429	48.9571	65.1765	34.8235	72.8009	27.1991	44.7038	55.2962	87.4202	12.5798
			64.2573	35.7427	56.3294	43.6706	69.9986	30.0014	59.89	40.11	50.7164	49.2836	75.4942	24.5058
			74.3539	25.6461	50	50	91.6667	8.33333	81.2756	18.7244	59.6726	40.3274	84.6154	15.3846
			60.98	39.02	49.5393	50.4607	72.7785	27.2215	73.148	26.852	38.6579	61.3421	77.9883	22.0117
			73.4595	26.5405	58.0642	41.9358	56.539	43.461	76.5254	23.4746	55.5999	44.4001	79.0477	20.9523
			69.5417	30.4583	58.1302	41.8698	69.9099	30.0901	75.8827	24.1173	49.3415	50.6585	83.5755	16.4245
			67.7276	32.2724	66.2732	33.7268	84.2991	15.7009	72.4138	27.5862	66.6667	33.3333	83.3333	16.6667
			59.2593	40.7407	63.1194	36.8806	68.9971	31.0029	76.8966	23.1034	34.026	65.974	85	15
			64.8649	35.1351	62.5393	37.4607	56.9533	43.0467	80.8599	19.1401	66.6666	33.3334	81.8182	18.1818
			75.3841	24.6159	57.7192	42.2808	67.5416	32.4584	72.7273	27.2727	52.9412	47.0588	90.6977	9.30232
			77.3333	22.6667	55.3843	44.6157	76.1165	23.8835	81.1286	18.8714	67.0685	32.9315	83.9903	16.0097
			70.5882	29.4118	61.2899	38.7101	88.8889	11.1111	65.2174	34.7826	50	50	75	25
			70.5882	29.4118	73.9377	26.0623	53.0094	46.9906	70.4233	29.5767	40	60	81.8182	18.1818
			73.1537	26.8463	45.8308	54.1692	75.2463	24.7537	80.8309	19.1691	43.4783	56.5217	85.1852	14.8148
			71.2645	28.7355	54.2976	45.7024	72.2452	27.7548	65.4913	34.5087	53.706	46.294	82.8945	17.1055
			69.5663	30.4337	62.4822	37.5178	69.7521	30.2479	81.25	18.75	33.3334	66.6666	81.8182	18.1818
			72.7827	27.2173	55.8945	44.1055	76.6075	23.3925	63.2653	36.7347	40	60	90.7898	9.21022
			56.0976	43.9024	53.235	46.765	78.4416	21.5584	66.6667	33.3333	60	40	76.4105	23.5895
			63.8889	36.1111	53.9172	46.0828	66.8688	33.1312	68.9031	31.0969	62.0682	37.9318	86.2745	13.7255
		BT-474	80.6363	19.3637	62.3207	37.6793	72.2941	27.7059	75.7511	24.2489	42.8571	57.1429	71.9841	28.0159
			85.5172	14.4828	62.9647	37.0353	60	40	77.3681	22.6319	47.0953	52.9047	94.4445	5.55555
			78.147	21.853	52.3286	47.6714	78.7879	21.2121	80.2869	19.7131	61.7199	38.2801	81.0751	18.9249
			77.7776	22.2224	56.6584	43.3416	71.4286	28.5714	87.037	12.963	45.4546	54.5454	81.25	18.75
			83.7573	16.2427	52.1739	47.8261	60	40	73.5294	26.4706	62.5	37.5	73.3333	26.6667
			85.315	14.685	44.9797	55.0203	50	50	90.4219	9.57808	38.5295	61.4705	78.2609	21.7391
			76.3636	23.6364	53.4988	46.5012	65.2903	34.7097	83.5478	16.4522	49.6117	50.3883	70	30
			83.2162	16.7838	60.0391	39.9609	58.7451	41.2549	86.736	13.264	60.9009	39.0991	82.948	17.052
			81.5298	18.4702	52.4998	47.5002	74.9994	25.0006	87.0601	12.9399	46.9601	53.0399	72.8541	27.1459
			81.9402	18.0598	46.7162	53.2838	72.239	27.761	85.3971	14.6029	50.6867	49.3133	79.1667	20.8333
			81.2296	18.7704	48.3715	51.6285	75.2297	24.7703	84.0033	15.9967	45.3906	54.6094	81.3799	18.6201
			82.8602	17.1398	60.4083	39.5917	76.8504	23.1496	82.8861	17.1139	50.7312	49.2688	79.7742	20.2258
			74.0285	25.9715	50.8349	49.1651	69.9383	30.0617	87.7479	12.2521	66.6694	33.3306	76.5686	23.4314
			83.5109	16.4891	56.0357	43.9643	81.1277	18.8723	86.5962	13.4038	57.1429	42.8571	76.9231	23.0769
			81.45	18.55	53.98	46.02	75.0007	24.9993	85.4544	14.5456	51.4084	48.5916	77.2447	22.7553
			84.5139	15.4861	48.7488	51.2512	76.1705	23.8295	78.2519	21.7481	43.75	56.25	78.2469	21.7531
			80.982	19.018	55.4202	44.5798	70.8157	29.1843	83.7156	16.2844	48.9344	51.0656	78.277	21.723
			83.8911	16.1089	55.351	44.649	63.7967	36.2033	84.2313	15.7687	63.8882	36.1118	73.6842	26.3158
			83.4667	16.5333	51.9391	48.0609	67.6234	32.3766	81.2465	18.7535	48.3213	51.6787	76.4015	23.5985
			84.785	15.215	64.683	35.317	65.2174	34.7826	84.6073	15.3927	54.7709	45.2291	80.6356	19.3644
			84.6955	15.3045	53.5413	46.4587	69.4434	30.5566	83.9593	16.0407	52.3403	47.6597	80.48	19.52
			78.0684	21.9316	49.7428	50.2572	58.4261	41.5739	77.3562	22.6438	53.6159	46.3841	78.7865	21.2135
			82.5657	17.4343	51.8793	48.1207	65.3909	34.6091	83.6882	16.3118	53.1219	46.8781	76.6625	23.3375
			78.6648	21.3352	57.0575	42.9425	47.229	52.771	86.5207	13.4793	64.5503	35.4497	83.782	16.218
			82.2082	17.7918	59.1459	40.8541	59.2186	40.7814	86.3434	13.6566	54.7542	45.2458	76.6793	23.3207
			83.3745	16.6255	57.3722	42.6278	81.6759	18.3241	87.2721	12.7279	51.1727	48.8273	84.2492	15.7508
			83.3746	16.6254	54.9225	45.0775	60.7934	39.2066	82.3537	17.6463	53.3333	46.6667	83.419	16.581
			85.9791	14.0209	56.1589	43.8411	33.8558	66.1442	85.7538	14.2462	51.9967	48.0033	79.8479	20.1521
			83.31	16.69	55.0331	44.9669	38.5486	61.4514	85.1365	14.8635	52.0372	47.9628	84.1389	15.8611
			79.8196	20.1804	58.1691	41.8309	58.0549	41.9451	87.1328	12.8672	54.8169	45.1831	80.4239	19.5761
			82.8291	17.1709	53.8547	46.1453	64.4587	35.5413	82.434	17.566	56.9702	43.0298	80.4031	19.5969
			82.8338	17.1662	51.9333	48.0667	72.0578	27.9422	84.5444	15.4556	50.6421	49.3579	79.075	20.925
			83.9055	16.0945	50.9997	49.0003	80.1123	19.8877	83.8513	16.1487	35.955	64.045	74.113	25.887
			78.4502	21.5498	51.4822	48.5178	72.2034	27.7966	78.1325	21.8675	52.6316	47.3684	70.9171	29.0829
			83.6712	16.3288	52.8416	47.1584	61.4247	38.5753	84.8157	15.1843	66.147	33.853	76.3114	23.6886
			83.0852	16.9148	55.099	44.901	74.458	25.542	84.2343	15.7657	49.3792	50.6208	87.5	12.5
			80.0509	19.9491	59.9549	40.0451	60.1755	39.8245	83.4071	16.5929	57.6397	42.3603	76.1611	23.8389
			84.6804	15.3196	53.3023	46.6977	69.3417	30.6583	82.6771	17.3229	51.0921	48.9079	76.7329	23.2671

## Sheet: Fig. S22
		Fig. S22. Relative abundance of lipid species in HCC827 and HCC827/GR6 single cells
		Lipid species	SM d34:1	PC 30:1	PC 30:0	PC 31:1	PC 31:0	PC 32:1	PC 32:0	PC 33:0	PC 34:2	PC 34:1	PC 34:0	PC 35:2	PC 35:1	PC 35:0	PC 36:2	PC 36:1	PC 37:2	PC 37:1	PC 37:0	PC 38:3	PC 38:2	PC 38:1	PC 38:0	PC 39:2	PC 39:1	PC 39:0	PC 40:1
		HCC827	0.0545723	0.0309735	0.0294985	0.0412979	0.0353982	0.0427729	0.0442478	0.0324484	0.0265487	0.19469	0.0501475	0.0162242	0.0648968	0.0324484	0.0442478	0.0560472	0.0162242	0.0457227	0.0280236	0.0176991	0.00884956	0.0147493	0.0132743	0.0176991	0.00884956	0.020649	0.0117994
			0.0295359	0.021097	0.0253165	0.0485232	0.0316456	0.0590717	0.0527426	0.0316456	0.0295359	0.200422	0.0379747	0.0379747	0.0421941	0.0337553	0.0464135	0.0632911	0.0168776	0.0421941	0.0232068	0.0168776	0.0126582	0.0168776	0.021097	0.0189873	0.0147679	0.0105485	0.0147679
			0.0323077	0.0215385	0.0276923	0.0446154	0.0338462	0.0723077	0.0384615	0.0292308	0.0338462	0.210769	0.0292308	0.0276923	0.0461538	0.0292308	0.0646154	0.0461538	0.0153846	0.0307692	0.0276923	0.0153846	0.0107692	0.0230769	0.0215385	0.0169231	0.0184615	0.0184615	0.0138462
			0.0369543	0.0250945	0.0192506	0.0336886	0.0288759	0.0744242	0.0470952	0.0290478	0.0328292	0.221554	0.0510485	0.0305947	0.0563768	0.0256102	0.0785493	0.0665177	0.00893778	0.0348917	0.0192506	0.0130629	0.0104847	0.00945342	0.0079065	0.0135785	0.0122035	0.00756274	0.00515641
			0.0258303	0.0184502	0.0356704	0.0479705	0.0467405	0.105781	0.0651907	0.0381304	0.0332103	0.206642	0.0455105	0.0270603	0.0492005	0.0492005	0.0528905	0.0553506	0.00615006	0.0221402	0.0135301	0.0098401	0.00738007	0.00738007	0.00615006	0.00738007	0.00615006	0.00738007	0.00369004
			0.035009	0.0200479	0.0267804	0.043088	0.0314183	0.0766008	0.0433872	0.033064	0.0339617	0.243417	0.0420407	0.0321664	0.0567026	0.0363555	0.0807899	0.0564034	0.00897666	0.0231897	0.01152	0.00733094	0.00957511	0.00763016	0.00792938	0.00807899	0.0109216	0.00942549	0.00418911
			0.0266022	0.0169287	0.0217654	0.0350665	0.0278114	0.0846433	0.0302297	0.0278114	0.0302297	0.222491	0.0338573	0.0423216	0.0483676	0.0302297	0.0652963	0.0616687	0.0169287	0.0411125	0.0157195	0.0108827	0.0169287	0.0278114	0.0181378	0.0169287	0.0133011	0.00725514	0.00967352
			0.0535549	0.0295476	0.0295476	0.0313943	0.0517082	0.0618652	0.0784857	0.0277008	0.0240074	0.213296	0.0397045	0.0295476	0.0572484	0.033241	0.079409	0.0443213	0.010157	0.0193906	0.0138504	0.0156971	0.0138504	0.00646353	0.00831025	0.00646353	0.00831025	0.00738689	0.00554017
			0.0316957	0.0206022	0.0269414	0.0348653	0.0380349	0.0744849	0.0316957	0.0285261	0.0285262	0.236133	0.0839937	0.0237718	0.0332805	0.0253566	0.0808241	0.0602219	0.00950872	0.0301109	0.0126783	0.00633914	0.0174326	0.00792393	0.00950872	0.0110935	0.0110935	0.0158479	0.00950872
			0.0285714	0.0285714	0.0178571	0.0285714	0.0428571	0.0428571	0.0321429	0.0464286	0.0285714	0.182143	0.0464286	0.025	0.0392857	0.0464286	0.0785714	0.0464286	0.0142857	0.0428571	0.0285714	0.0178571	0.0214286	0.0214286	0.0285714	0.0178571	0.0214286	0.0142857	0.0107143
			0.0135315	0.017156	0.0221095	0.0409569	0.0225927	0.0845717	0.0379364	0.0286336	0.0410777	0.270388	0.0386614	0.0414401	0.0573879	0.036245	0.0712819	0.0614957	0.0086988	0.0258548	0.0135315	0.00809472	0.0109943	0.00628247	0.0109943	0.00809472	0.00785309	0.0103902	0.00374532
			0.0305206	0.016158	0.0359066	0.0359066	0.0287253	0.070018	0.0233393	0.0233393	0.0412926	0.177738	0.0341113	0.0359066	0.0448833	0.0341113	0.0789946	0.0574506	0.0233393	0.048474	0.02693	0.0179533	0.0143627	0.0125673	0.016158	0.0197487	0.0179533	0.0197487	0.0143627
			0.0327291	0.0171198	0.0241692	0.0271903	0.0221551	0.0619335	0.041289	0.0292044	0.0261833	0.191843	0.0387714	0.0161128	0.0498489	0.0362538	0.0669688	0.0624371	0.0135952	0.0533736	0.0392749	0.0100705	0.0156093	0.0161128	0.0191339	0.0281974	0.0271903	0.0176234	0.0156093
			0.0311573	0.0182987	0.0272008	0.0390702	0.0400593	0.0736894	0.0469832	0.0380811	0.0395648	0.227498	0.0544016	0.0296736	0.0519288	0.0321464	0.0657765	0.0657765	0.00791296	0.0237389	0.0118694	0.012364	0.0108803	0.0108803	0.00939664	0.0098912	0.00939664	0.00692384	0.00544016
			0.03125	0.0217391	0.0278533	0.0407609	0.0244565	0.0930707	0.0523098	0.0434783	0.0360054	0.221467	0.0509511	0.0210598	0.0455163	0.0570652	0.0509511	0.0618207	0.00747283	0.0203804	0.017663	0.0129076	0.0149457	0.0101902	0.00679348	0.00475543	0.0101902	0.00883152	0.00611413
			0.037695	0.0256871	0.0178881	0.0282867	0.0216638	0.0386234	0.0321862	0.0240777	0.0209829	0.190641	0.0479079	0.0213543	0.0469176	0.0372617	0.0609062	0.0751424	0.0115128	0.0661674	0.0393662	0.016155	0.0163407	0.0204258	0.0187546	0.0246967	0.029277	0.0151646	0.0149171
			0.0343008	0.0131926	0.0211082	0.0448549	0.0290237	0.139842	0.0343008	0.0395778	0.0395778	0.168865	0.0448549	0.0316623	0.0474934	0.0237467	0.0870712	0.055409	0.00263852	0.0131926	0.0237467	0.0290237	0.00791557	0.0158311	0.0105541	0.00791557	0.0131926	0.0131926	0.00791557
			0.0142744	0.0174465	0.0269627	0.0459952	0.0222046	0.0864393	0.0452022	0.0309278	0.037272	0.226011	0.0452022	0.037272	0.0507534	0.036479	0.0904044	0.0563045	0.00713719	0.0269627	0.0126883	0.00872324	0.0111023	0.0150674	0.0111023	0.00951626	0.00872324	0.0158604	0.00396511
			0.0368466	0.0179949	0.0274207	0.0214225	0.0214225	0.0634105	0.0411311	0.0402742	0.0342759	0.214225	0.0642674	0.02485	0.0522708	0.0711225	0.0719794	0.0659811	0.0102828	0.0368466	0.017138	0.00942588	0.0102828	0.00771208	0.00856898	0.0102828	0.00685518	0.0102828	0.00342759
			0.0255878	0.0172891	0.0214385	0.0359613	0.0159059	0.0608575	0.0408022	0.0297372	0.0290456	0.192946	0.0352697	0.0283541	0.0594744	0.0345781	0.0560166	0.0567082	0.0179806	0.0608575	0.026971	0.0138313	0.0186722	0.0172891	0.0228216	0.0235131	0.0248963	0.0145228	0.0186722
			0.02625	0.016875	0.024375	0.0425	0.031875	0.0775	0.044375	0.0275	0.034375	0.2025	0.04625	0.03625	0.053125	0.0325	0.07125	0.06375	0.011875	0.035	0.02125	0.01	0.00875	0.01125	0.013125	0.01125	0.015625	0.0225	0.008125
			0.0447642	0.0255795	0.0263789	0.039968	0.0327738	0.0607514	0.0455635	0.0343725	0.0239808	0.183054	0.0351719	0.0215827	0.0367706	0.0527578	0.0567546	0.0479616	0.0127898	0.0583533	0.0335731	0.0151879	0.0135891	0.0151879	0.0167866	0.0231815	0.0167866	0.0151879	0.011191
			0.0170326	0.0177896	0.0306586	0.0408781	0.0219531	0.0794852	0.0416351	0.0412566	0.0370931	0.212718	0.0503407	0.0299016	0.0537472	0.0484481	0.0711582	0.0526117	0.0132475	0.0317941	0.0208176	0.00908403	0.0109765	0.012869	0.013626	0.00757002	0.0124905	0.0132475	0.00757002
			0.0170658	0.017341	0.0258739	0.043215	0.030278	0.0781723	0.0434902	0.0382604	0.0319295	0.233691	0.0484448	0.0286265	0.0456923	0.0550509	0.0765208	0.0531241	0.00825764	0.0344068	0.0209194	0.0090834	0.00770713	0.00743187	0.0126617	0.0090834	0.00990917	0.0090834	0.00467933
			0.0201097	0.0182815	0.0219378	0.0329068	0.0210238	0.0722121	0.0411335	0.0402194	0.0265082	0.190128	0.0731261	0.0292505	0.0429616	0.0895795	0.0484461	0.0667276	0.0109689	0.0402194	0.0265082	0.0146252	0.00731261	0.00639854	0.0146252	0.0109689	0.011883	0.011883	0.0100548
		HCC827/GR6	0.0133023	0.0140783	0.0295976	0.0179581	0.0167387	0.0918967	0.0515464	0.0371356	0.060858	0.217825	0.0450061	0.0263829	0.0364705	0.0628533	0.0883494	0.0568673	0.0121938	0.0264937	0.0193992	0.0161845	0.00798138	0.00720541	0.00831393	0.00931161	0.00897905	0.0134131	0.00365813
			0.0413845	0.0183095	0.0305994	0.020316	0.0220717	0.0875345	0.0699774	0.0255831	0.048909	0.232506	0.0411337	0.0180587	0.0305994	0.0137948	0.101329	0.0850263	0.00953098	0.0225734	0.0105342	0.0140456	0.0130424	0.00576875	0.00376223	0.0110359	0.00928016	0.0105342	0.00275897
			0.0203221	0.0185966	0.0249233	0.0262653	0.0147623	0.0956672	0.0368098	0.0276074	0.0594325	0.22661	0.0391104	0.0203221	0.0358512	0.0268405	0.0845475	0.0577071	0.0138037	0.0500383	0.0228144	0.0151457	0.00805215	0.00843558	0.00747699	0.0197469	0.0170629	0.0155291	0.0065184
			0.0319889	0.0194715	0.0319889	0.0278164	0.015299	0.0730181	0.0382476	0.0215577	0.0361613	0.182893	0.0368567	0.0222531	0.0479833	0.0403338	0.0653686	0.0556328	0.0173853	0.0709318	0.0354659	0.0229485	0.0125174	0.0132128	0.00973574	0.0222531	0.0285118	0.0111266	0.00904033
			0.0221316	0.0180547	0.0238789	0.0209668	0.019802	0.0710542	0.0500874	0.0267909	0.0506698	0.214327	0.0384391	0.0262085	0.0366919	0.0308678	0.0827024	0.0529994	0.0221316	0.0460105	0.0250437	0.0116482	0.012813	0.00931858	0.0186372	0.022714	0.0186372	0.0186372	0.00873617
			0.0326034	0.020438	0.0277372	0.026764	0.0233577	0.0890511	0.0525547	0.03309	0.0476886	0.206813	0.0491484	0.0194647	0.0374696	0.0350365	0.0846715	0.0549878	0.0209246	0.0306569	0.0257908	0.010219	0.0111922	0.00875912	0.0131387	0.0136253	0.00924574	0.0107056	0.00486618
			0.0263819	0.0238693	0.0351759	0.0263819	0.0201005	0.0854271	0.0590452	0.0351759	0.0376884	0.199749	0.0427136	0.0276382	0.0364322	0.0251256	0.0703518	0.0778894	0.0163317	0.0326633	0.0163317	0.0201005	0.0125628	0.0125628	0.0113065	0.0125628	0.0113065	0.0125628	0.0125628
			0.0348791	0.0198177	0.0380499	0.0265557	0.025763	0.0713436	0.0685692	0.0273484	0.0451843	0.221958	0.0443916	0.0170432	0.0340864	0.0233849	0.0796671	0.0673801	0.00951249	0.0321046	0.0198177	0.0166468	0.0103052	0.0107015	0.00871978	0.0118906	0.0158541	0.0138724	0.0051526
			0.0311093	0.0139173	0.0216946	0.017192	0.017192	0.0519853	0.0274253	0.023332	0.029472	0.142038	0.0302906	0.020876	0.0634466	0.0352026	0.0581253	0.0650839	0.0225133	0.0949652	0.0515759	0.0130986	0.017192	0.0188293	0.0204666	0.0339746	0.0429799	0.023332	0.0126893
			0.011965	0.0128854	0.0335941	0.0257708	0.0188679	0.092959	0.0441786	0.026231	0.0584445	0.219512	0.0354349	0.0257708	0.0400368	0.0349747	0.0920387	0.0658076	0.0174873	0.0248504	0.0230097	0.014266	0.0101243	0.00644271	0.0151864	0.0115048	0.0124252	0.0188679	0.00736309
			0.0245107	0.0193058	0.027299	0.0146852	0.0147649	0.0709297	0.0483044	0.0270866	0.0450647	0.182728	0.0436838	0.0175266	0.0410813	0.0386648	0.0762143	0.0566694	0.0180312	0.0612901	0.0331147	0.0158802	0.01195	0.0122421	0.0194652	0.025148	0.0238203	0.0178984	0.0126404
			0.0101449	0.0115942	0.0275362	0.0231884	0.015942	0.0869565	0.0608696	0.0521739	0.0391304	0.192754	0.0521739	0.0231884	0.0376812	0.0202899	0.0898551	0.0695652	0.0144928	0.0492754	0.0173913	0.0202899	0.0115942	0.0115942	0.0101449	0.0130435	0.0115942	0.0202899	0.00724638
			0.0209882	0.0113686	0.0218627	0.0166157	0.0174902	0.0660254	0.0380411	0.0231745	0.0424136	0.189331	0.0472234	0.0201137	0.0367293	0.0327941	0.0673371	0.0564058	0.0188019	0.0769567	0.0306078	0.0153039	0.0153039	0.0179274	0.0179274	0.0380411	0.029296	0.0148666	0.0170529
			0.0215574	0.0175979	0.0263968	0.0233172	0.016278	0.0690717	0.0483942	0.0312363	0.0409151	0.173339	0.0395952	0.0193577	0.0387154	0.0299164	0.0690717	0.0642323	0.0189177	0.0637923	0.0351958	0.0189177	0.0127585	0.0171579	0.0158381	0.0281566	0.0268368	0.0193577	0.0140783
			0.0246753	0.0116883	0.0285714	0.0194805	0.0220779	0.0818182	0.0415584	0.0376623	0.0337662	0.174026	0.0376623	0.0233766	0.0480519	0.0415584	0.0805195	0.0675325	0.0168831	0.0363636	0.0272727	0.0194805	0.0103896	0.0142857	0.0181818	0.0168831	0.0207792	0.0350649	0.0103896
			0.0266272	0.0266272	0.0443787	0.0207101	0.0147929	0.0621302	0.035503	0.0443787	0.0502959	0.183432	0.0325444	0.0177515	0.0325444	0.0414201	0.0710059	0.0650888	0.0207101	0.0414201	0.0236686	0.0177515	0.0207101	0.0236686	0.0177515	0.00887574	0.0177515	0.0177515	0.0207101
			0.0232558	0.0145349	0.0348837	0.0164729	0.0164729	0.0930233	0.0523256	0.0184109	0.0658915	0.235465	0.0426357	0.0213178	0.0358527	0.0281008	0.0852713	0.0562016	0.0106589	0.0281008	0.0242248	0.0125969	0.0125969	0.00968992	0.0125969	0.00968992	0.0145349	0.0164729	0.00872093
			0.0244208	0.0137758	0.0313087	0.0194114	0.0137758	0.0751409	0.0438322	0.0237946	0.0457107	0.213525	0.0425798	0.0256731	0.043206	0.0281778	0.104571	0.0626174	0.0118973	0.0331872	0.0206637	0.0150282	0.0137758	0.0150282	0.0150282	0.0162805	0.0206637	0.0200376	0.00688791
			0.0174002	0.0143296	0.0322416	0.0184237	0.017912	0.0767656	0.0429887	0.0301945	0.0409417	0.187308	0.0435005	0.0240532	0.0440123	0.0465711	0.0731832	0.0532242	0.0240532	0.0455476	0.0250768	0.0174002	0.011259	0.0127943	0.0199591	0.0209826	0.0230297	0.0225179	0.0143296
			0.0189024	0.0152439	0.0408537	0.0256098	0.020122	0.075	0.0518293	0.029878	0.054878	0.217073	0.0457317	0.0256098	0.0469512	0.0323171	0.079878	0.0615854	0.0146341	0.0262195	0.0158537	0.0207317	0.00914634	0.0103659	0.0109756	0.0134146	0.0121951	0.0158537	0.00914634
			0.0257619	0.0183533	0.0287927	0.016922	0.0163327	0.0607846	0.0441994	0.0282876	0.0349385	0.182522	0.0415053	0.0191952	0.0439468	0.0417579	0.0649941	0.0644048	0.0171746	0.0669305	0.034686	0.0161643	0.01246	0.0180165	0.023573	0.021805	0.0265196	0.0147331	0.0152383
			0.0223301	0.0165049	0.0349515	0.0165049	0.0184466	0.0932039	0.0436893	0.0184466	0.0475728	0.258252	0.0485437	0.0174757	0.0359223	0.0242718	0.0980583	0.0757282	0.0135922	0.0223301	0.0116505	0.0135922	0.0106796	0.0126214	0.00776699	0.00873786	0.00873786	0.0116505	0.00873786
			0.0113688	0.0138699	0.0243292	0.0190996	0.0179627	0.0788995	0.0395634	0.0259209	0.0482037	0.214188	0.0402456	0.0261482	0.0418372	0.0272851	0.100728	0.0663938	0.0179627	0.0450205	0.0206912	0.0147794	0.0113688	0.0134152	0.0161437	0.0170532	0.0202365	0.0186448	0.00864029
			0.0146199	0.0175439	0.0421053	0.0233918	0.019883	0.0766082	0.0549708	0.0210526	0.0532164	0.253216	0.0479532	0.022807	0.0403509	0.025731	0.074269	0.0748538	0.0128655	0.0245614	0.0111111	0.0134503	0.0134503	0.00701754	0.00818713	0.0128655	0.0122807	0.0157895	0.00584795
			0.023913	0.0195652	0.0456522	0.0195652	0.0326087	0.0608696	0.0478261	0.0521739	0.05	0.152174	0.05	0.0173913	0.0413043	0.073913	0.0891304	0.0434783	0.0152174	0.0391304	0.023913	0.023913	0.0108696	0.00869565	0.00869565	0.00869565	0.0173913	0.0152174	0.00869565
			0.00896057	0.0143369	0.0268817	0.0179211	0.0244922	0.0752688	0.0454002	0.0262843	0.0603345	0.191756	0.0442055	0.0274791	0.0400239	0.0471924	0.0866189	0.0519713	0.0238949	0.0364397	0.0328554	0.0191159	0.0143369	0.0113501	0.0149343	0.0185185	0.0143369	0.0185185	0.00657109

[truncated: 1 more sheets: Fig. S23]
